# Supplementary material for: (3aR,4S,7R,7aS)-2-Phenyl-4-propyl-3a,4,7,7a-tetra­hydro-1H-4,7-epithio­iso­indole-1,3-dione 8-oxide
Source: Acta Crystallogr Sect E Struct Rep Online. 2011 Apr 13;67(Pt 5):o1085–6. doi: 10.1107/S1600536811012876 (PMC3089067; doi:10.1107/S1600536811012876)
Supplement: Supplementary file 1 [file e-67-o1085-sup1.cif]

##############################################################################
#                                                                            #
# This CIF contains the data in a paper accepted for publication in          #
# Acta Crystallographica Section E. It conforms to the requirements of       #
# Notes for Authors for Acta Crystallographica Section E, and has been       #
# peer reviewed under the auspices of the IUCr Commission on Journals.       #
#                                                                            #
# Full details of the Crystallographic Information File format               #
# are given in the paper "The Crystallographic Information File (CIF):       #
# a New Standard Archive File for Crystallography" by S. R. Hall, F. H.      #
# Allen and I. D. Brown [Acta Cryst. (1991), A47, 655-685].                  #
#                                                                            #
# The current version of the core CIF dictionary is obtainable from          #
# ftp://ftp.iucr.org/pub/cif_core.dic.                                       #
#                                                                            #
# Software is freely available for graphical display of the structure(s)     #
# in this CIF. For information consult the CIF software page                 #
# http://www.iucr.org/resources/cif/software.                                #
#                                                                            #
# This file may be used for bona fide research purposes within the           #
# scientific community so long as proper attribution is given to the journal # 
# article from which it was obtained.                                        #
#                                                                            #
##############################################################################
data_I
_audit_creation_method     SHELXL-97
_chemical_name_systematic
;
(3a<i>R</i>,4<i>S</i>,7<i>R</i>,7a<i>S</i>)-2-Phenyl-4-propyl-\
3a,4,7,7a-tetrahydro-1<i>H</i>-4,7-epithioisoindole-1,3-dione 8-oxide
;
_chemical_name_common     ?
_chemical_formula_moiety     'C17 H17 N O3 S'
_chemical_formula_sum     'C17 H17 N O3 S'
_chemical_formula_iupac     'C17 H17 N O3 S'
_chemical_formula_weight     315.39
_chemical_melting_point     ?
_symmetry_cell_setting     orthorhombic
_symmetry_space_group_name_H-M     'P 21 21 21'
_symmetry_space_group_name_Hall     'P 2ac 2ab'
loop_
    _symmetry_equiv_pos_as_xyz
    'x, y, z'
    '-x+1/2, -y, z+1/2'
    'x+1/2, -y+1/2, -z'
    '-x, y+1/2, -z+1/2'
_cell_length_a     7.7712(3)
_cell_length_b     10.8413(3)
_cell_length_c     18.9762(4)
_cell_angle_alpha     90.00
_cell_angle_beta     90.00
_cell_angle_gamma     90.00
_cell_volume     1598.74(8)
_cell_formula_units_Z     4
_cell_measurement_reflns_used     6907
_cell_measurement_theta_min     2.15
_cell_measurement_theta_max     26.41
_cell_measurement_temperature     294(2)
_exptl_crystal_description     block
_exptl_crystal_colour     colorless
_exptl_crystal_size_max     0.30
_exptl_crystal_size_mid     0.25
_exptl_crystal_size_min     0.20
_exptl_crystal_density_diffrn     1.310
_exptl_crystal_density_meas     ?
_exptl_crystal_density_method     'not measured'
_exptl_crystal_F_000     664
_exptl_absorpt_coefficient_mu     0.214
_exptl_absorpt_correction_type     multi-scan
_exptl_absorpt_process_details     '(Blessing, 1995)'
_exptl_absorpt_correction_T_min     0.807
_exptl_absorpt_correction_T_max     0.865
_exptl_special_details     ?
_diffrn_ambient_temperature     294(2)
_diffrn_radiation_type     MoK\a
_diffrn_radiation_wavelength     0.71073
_diffrn_radiation_source     'fine-focus sealed tube'
_diffrn_radiation_monochromator     graphite
_diffrn_measurement_device_type     'Rigaku R-AXIS RAPID-S'
_diffrn_measurement_method     \w
_diffrn_detector_area_resol_mean     ?
_diffrn_reflns_number     34450
_diffrn_reflns_av_R_equivalents     0.0879
_diffrn_reflns_av_sigmaI/netI     0.0435
_diffrn_reflns_theta_min     2.15
_diffrn_reflns_theta_max     26.41
_diffrn_reflns_theta_full     26.41
_diffrn_measured_fraction_theta_max     0.999
_diffrn_measured_fraction_theta_full     0.999
_diffrn_reflns_limit_h_min     -9
_diffrn_reflns_limit_h_max     9
_diffrn_reflns_limit_k_min     -13
_diffrn_reflns_limit_k_max     13
_diffrn_reflns_limit_l_min     -23
_diffrn_reflns_limit_l_max     23
_diffrn_standards_number     0
_diffrn_standards_interval_count     ?
_diffrn_standards_interval_time     ?
_diffrn_standards_decay_%     ?
_refine_special_details
;
 Refinement of F^2^ against ALL reflections.  The weighted R-factor wR and
 goodness of fit S are based on F^2^, conventional R-factors R are based
 on F, with F set to zero for negative F^2^. The threshold expression of
 F^2^ > 2sigma(F^2^) is used only for calculating R-factors(gt) etc. and is
 not relevant to the choice of reflections for refinement.  R-factors based
 on F^2^ are statistically about twice as large as those based on F, and R-
 factors based on ALL data will be even larger.
;
_reflns_number_total     3279
_reflns_number_gt     2686
_reflns_threshold_expression     I>2\s(I)
_refine_ls_structure_factor_coef     Fsqd
_refine_ls_matrix_type     full
_refine_ls_R_factor_all     0.0599
_refine_ls_R_factor_gt     0.0473
_refine_ls_wR_factor_gt     0.1024
_refine_ls_wR_factor_ref     0.1075
_refine_ls_goodness_of_fit_ref     1.076
_refine_ls_restrained_S_all     1.076
_refine_ls_number_reflns     3279
_refine_ls_number_parameters     210
_refine_ls_number_restraints     0
_refine_ls_hydrogen_treatment     mixed
_refine_ls_weighting_scheme     calc
_refine_ls_weighting_details
         'calc w=1/[\s^2^(Fo^2^)+(0.0453P)^2^+0.1086P] where P=(Fo^2^+2Fc^2^)/3'
_atom_sites_solution_hydrogens     geom
_atom_sites_solution_primary     direct
_atom_sites_solution_secondary     difmap
_refine_ls_shift/su_max     0.000
_refine_ls_shift/su_mean     0.000
_refine_diff_density_max     0.196
_refine_diff_density_min     -0.220
_refine_ls_extinction_method     'SHELXL97 (Sheldrick, 2008)'
_refine_ls_extinction_coef     0.018(2)
_refine_ls_extinction_expression
                                  'Fc^*^=kFc[1+0.001xFc^2^\l^3^/sin(2\q)]^-1/4^'
_refine_ls_abs_structure_details     'Flack (1983), 1379 Friedel pairs'
_refine_ls_abs_structure_Flack     0.37(9)
loop_
    _atom_type_symbol
    _atom_type_description
    _atom_type_scat_dispersion_real
    _atom_type_scat_dispersion_imag
    _atom_type_scat_source
    'C' 'C' 0.0033 0.0016
                         'International Tables Vol C Tables 4.2.6.8 and 6.1.1.4'
    'H' 'H' 0.0000 0.0000
                         'International Tables Vol C Tables 4.2.6.8 and 6.1.1.4'
    'N' 'N' 0.0061 0.0033
                         'International Tables Vol C Tables 4.2.6.8 and 6.1.1.4'
    'O' 'O' 0.0106 0.0060
                         'International Tables Vol C Tables 4.2.6.8 and 6.1.1.4'
    'S' 'S' 0.1246 0.1234
                         'International Tables Vol C Tables 4.2.6.8 and 6.1.1.4'
_computing_data_collection     'CrystalClear (Rigaku/MSC, 2005)'
_computing_cell_refinement     'CrystalClear (Rigaku/MSC, 2005)'
_computing_data_reduction     'CrystalClear (Rigaku/MSC, 2005)'
_computing_structure_solution     'SHELXS97 (Sheldrick, 2008)'
_computing_structure_refinement     'SHELXL97 (Sheldrick, 2008)'
_computing_molecular_graphics     'ORTEP-3 for Windows (Farrugia, 1997)'
_computing_publication_material
                                'WinGX (Farrugia, 1999) and PLATON (Spek, 2009)'
loop_
    _atom_site_type_symbol
    _atom_site_label
    _atom_site_fract_x
    _atom_site_fract_y
    _atom_site_fract_z
    _atom_site_U_iso_or_equiv
    _atom_site_adp_type
    _atom_site_calc_flag
    _atom_site_refinement_flags
    _atom_site_occupancy
    _atom_site_symmetry_multiplicity
    _atom_site_disorder_assembly
    _atom_site_disorder_group
    O O1 -0.0424(3) 0.0571(2) 0.16742(11) 0.0742(6) Uani d . 1 1 . .
    O O2 0.3289(2) 0.35385(18) 0.09320(10) 0.0708(6) Uani d . 1 1 . .
    O O3 -0.3050(2) 0.40176(16) 0.00144(9) 0.0633(5) Uani d . 1 1 . .
    C C1 0.0032(3) 0.1488(3) 0.13751(14) 0.0553(6) Uani d . 1 1 . .
    N N2 0.1690(3) 0.1987(2) 0.14224(10) 0.0528(5) Uani d . 1 1 . .
    C C3 0.1923(3) 0.3011(2) 0.10005(12) 0.0526(6) Uani d . 1 1 . .
    C C3A 0.0230(3) 0.3335(2) 0.06695(13) 0.0488(6) Uani d . 1 1 . .
    H H3A 0.0324 0.3349 0.0155 0.059 Uiso calc R 1 1 . .
    C C4 -0.0495(3) 0.4576(2) 0.09505(13) 0.0541(6) Uani d . 1 1 . .
    C C5 -0.0650(4) 0.4517(3) 0.17396(15) 0.0654(8) Uani d . 1 1 . .
    H H5 -0.003(3) 0.503(2) 0.2053(14) 0.060(8) Uiso d . 1 1 . .
    C C6 -0.1750(4) 0.3652(3) 0.19369(15) 0.0659(8) Uani d . 1 1 . .
    H H6 -0.216(4) 0.346(3) 0.2393(16) 0.083(9) Uiso d . 1 1 . .
    C C7 -0.2475(3) 0.2998(2) 0.13186(13) 0.0578(7) Uani d . 1 1 . .
    H H7 -0.3499 0.2498 0.1414 0.069 Uiso calc R 1 1 . .
    C C7A -0.1015(3) 0.2327(2) 0.09100(12) 0.0509(6) Uani d . 1 1 . .
    H H7A -0.1479 0.1875 0.0505 0.061 Uiso calc R 1 1 . .
    S S8 -0.28413(8) 0.43745(6) 0.07643(3) 0.0564(2) Uani d . 1 1 . .
    C C9 0.0304(4) 0.5709(3) 0.06204(17) 0.0716(8) Uani d . 1 1 . .
    H H9A 0.1537 0.5675 0.0698 0.086 Uiso calc R 1 1 . .
    H H9B 0.0113 0.5671 0.0116 0.086 Uiso calc R 1 1 . .
    C C10 -0.0343(5) 0.6940(3) 0.0883(2) 0.1081(13) Uani d . 1 1 . .
    H H10A -0.1584 0.6967 0.0831 0.130 Uiso calc R 1 1 . .
    H H10B -0.0081 0.7014 0.1381 0.130 Uiso calc R 1 1 . .
    C C11 0.0429(8) 0.8016(4) 0.0500(3) 0.176(3) Uani d . 1 1 . .
    H H11A -0.0063 0.8768 0.0675 0.264 Uiso calc R 1 1 . .
    H H11B 0.0192 0.7943 0.0005 0.264 Uiso calc R 1 1 . .
    H H11C 0.1650 0.8026 0.0574 0.264 Uiso calc R 1 1 . .
    C C12 0.3072(3) 0.1422(2) 0.18063(14) 0.0580(7) Uani d . 1 1 . .
    C C13 0.3496(4) 0.1844(3) 0.24562(15) 0.0729(9) Uani d . 1 1 . .
    H H13 0.2888 0.2488 0.2663 0.087 Uiso calc R 1 1 . .
    C C14 0.4881(5) 0.1281(4) 0.2808(2) 0.0951(12) Uani d . 1 1 . .
    H H14 0.5197 0.1554 0.3255 0.114 Uiso calc R 1 1 . .
    C C15 0.5753(5) 0.0350(4) 0.2504(3) 0.1005(14) Uani d . 1 1 . .
    H H15 0.6669 -0.0010 0.2743 0.121 Uiso calc R 1 1 . .
    C C16 0.5321(5) -0.0070(4) 0.1856(2) 0.0974(12) Uani d . 1 1 . .
    H H16 0.5939 -0.0710 0.1651 0.117 Uiso calc R 1 1 . .
    C C17 0.3949(4) 0.0460(3) 0.15000(16) 0.0732(8) Uani d . 1 1 . .
    H H17 0.3626 0.0168 0.1059 0.088 Uiso calc R 1 1 . .
loop_
    _atom_site_aniso_label
    _atom_site_aniso_U_11
    _atom_site_aniso_U_22
    _atom_site_aniso_U_33
    _atom_site_aniso_U_12
    _atom_site_aniso_U_13
    _atom_site_aniso_U_23
    O1 0.0578(11) 0.0808(14) 0.0841(14) -0.0097(11) -0.0041(10) 0.0270(12)
    O2 0.0467(10) 0.0775(13) 0.0883(14) -0.0098(9) 0.0005(9) 0.0129(11)
    O3 0.0654(12) 0.0712(12) 0.0533(10) 0.0027(10) -0.0088(9) -0.0030(9)
    C1 0.0522(15) 0.0627(17) 0.0509(14) -0.0031(12) 0.0019(12) 0.0021(13)
    N2 0.0457(11) 0.0591(12) 0.0537(12) -0.0010(9) -0.0012(9) 0.0057(10)
    C3 0.0486(15) 0.0587(14) 0.0506(13) 0.0003(13) 0.0024(11) -0.0015(11)
    C3A 0.0463(13) 0.0526(14) 0.0476(13) 0.0001(10) 0.0013(11) 0.0006(11)
    C4 0.0499(14) 0.0552(15) 0.0573(15) -0.0011(12) 0.0010(12) -0.0058(12)
    C5 0.0577(16) 0.081(2) 0.0572(16) 0.0093(16) -0.0064(14) -0.0204(15)
    C6 0.0559(17) 0.090(2) 0.0521(16) 0.0140(16) 0.0059(13) -0.0032(15)
    C7 0.0482(15) 0.0675(16) 0.0578(15) -0.0004(12) 0.0037(12) 0.0069(13)
    C7A 0.0458(13) 0.0571(14) 0.0499(14) -0.0020(11) -0.0026(11) 0.0012(11)
    S8 0.0511(4) 0.0604(4) 0.0576(4) 0.0037(3) -0.0014(3) -0.0029(3)
    C9 0.0703(18) 0.0600(17) 0.084(2) -0.0091(15) 0.0010(15) -0.0013(16)
    C10 0.111(3) 0.0577(19) 0.156(4) -0.0059(19) 0.021(3) -0.007(2)
    C11 0.196(6) 0.061(3) 0.272(7) -0.023(3) 0.070(5) 0.004(3)
    C12 0.0467(14) 0.0694(17) 0.0579(15) -0.0037(13) -0.0035(12) 0.0137(13)
    C13 0.0675(18) 0.090(2) 0.0611(17) -0.0115(17) -0.0119(14) 0.0085(15)
    C14 0.081(3) 0.129(3) 0.075(2) -0.035(2) -0.026(2) 0.033(2)
    C15 0.062(2) 0.127(4) 0.112(3) 0.000(2) -0.017(2) 0.057(3)
    C16 0.076(2) 0.113(3) 0.103(3) 0.025(2) -0.004(2) 0.027(2)
    C17 0.0665(18) 0.079(2) 0.0737(19) 0.0133(17) -0.0027(15) 0.0094(17)
_geom_special_details
;
 All esds (except the esd in the dihedral angle between two l.s. planes)
 are estimated using the full covariance matrix.  The cell esds are taken
 into account individually in the estimation of esds in distances, angles
 and torsion angles; correlations between esds in cell parameters are only
 used when they are defined by crystal symmetry.  An approximate (isotropic)
 treatment of cell esds is used for estimating esds involving l.s. planes.
;
loop_
    _geom_bond_atom_site_label_1
    _geom_bond_atom_site_label_2
    _geom_bond_site_symmetry_2
    _geom_bond_distance
    _geom_bond_publ_flag
    O1 C1 . 1.198(3) ?
    O2 C3 . 1.213(3) ?
    C1 C7A . 1.506(3) ?
    N2 C1 . 1.401(3) ?
    N2 C3 . 1.380(3) ?
    N2 C12 . 1.435(3) ?
    C3A C3 . 1.500(3) ?
    C3A C4 . 1.553(3) ?
    C3A C7A . 1.529(3) ?
    C3A H3A . 0.9800 ?
    C4 C5 . 1.504(4) ?
    C4 C9 . 1.511(4) ?
    C5 H5 . 0.95(3) ?
    C6 C5 . 1.323(5) ?
    C6 H6 . 0.95(3) ?
    C7 C6 . 1.482(4) ?
    C7 C7A . 1.555(3) ?
    C7 H7 . 0.9800 ?
    C7A H7A . 0.9800 ?
    S8 O3 . 1.4836(18) ?
    S8 C4 . 1.871(3) ?
    S8 C7 . 1.848(3) ?
    C9 C10 . 1.511(4) ?
    C9 H9A . 0.9700 ?
    C9 H9B . 0.9700 ?
    C10 C11 . 1.500(6) ?
    C10 H10A . 0.9700 ?
    C10 H10B . 0.9700 ?
    C11 H11A . 0.9600 ?
    C11 H11B . 0.9600 ?
    C11 H11C . 0.9600 ?
    C12 C13 . 1.356(4) ?
    C12 C17 . 1.375(4) ?
    C13 C14 . 1.406(5) ?
    C13 H13 . 0.9300 ?
    C14 H14 . 0.9300 ?
    C15 C14 . 1.346(5) ?
    C15 C16 . 1.353(6) ?
    C15 H15 . 0.9300 ?
    C16 H16 . 0.9300 ?
    C17 C16 . 1.387(4) ?
    C17 H17 . 0.9300 ?
loop_
    _geom_angle_atom_site_label_1
    _geom_angle_atom_site_label_2
    _geom_angle_atom_site_label_3
    _geom_angle_site_symmetry_1
    _geom_angle_site_symmetry_3
    _geom_angle
    _geom_angle_publ_flag
    O1 C1 N2 . . 124.2(2) ?
    O1 C1 C7A . . 128.2(2) ?
    N2 C1 C7A . . 107.5(2) ?
    C1 N2 C12 . . 123.8(2) ?
    C3 N2 C1 . . 113.2(2) ?
    C3 N2 C12 . . 122.7(2) ?
    O2 C3 N2 . . 123.8(2) ?
    O2 C3 C3A . . 127.8(2) ?
    N2 C3 C3A . . 108.4(2) ?
    C3 C3A C4 . . 112.2(2) ?
    C3 C3A C7A . . 105.22(19) ?
    C3 C3A H3A . . 110.8 ?
    C4 C3A H3A . . 110.8 ?
    C7A C3A C4 . . 106.71(19) ?
    C7A C3A H3A . . 110.8 ?
    C3A C4 S8 . . 100.79(16) ?
    C5 C4 S8 . . 96.01(18) ?
    C5 C4 C3A . . 109.5(2) ?
    C5 C4 C9 . . 118.7(2) ?
    C9 C4 S8 . . 114.65(19) ?
    C9 C4 C3A . . 114.4(2) ?
    C4 C5 H5 . . 124.0(16) ?
    C6 C5 C4 . . 111.4(3) ?
    C6 C5 H5 . . 124.7(15) ?
    C5 C6 C7 . . 111.1(3) ?
    C5 C6 H6 . . 129.2(19) ?
    C7 C6 H6 . . 119.5(19) ?
    S8 C7 H7 . . 115.3 ?
    C6 C7 S8 . . 97.05(19) ?
    C6 C7 C7A . . 110.0(2) ?
    C6 C7 H7 . . 115.3 ?
    C7A C7 S8 . . 101.92(16) ?
    C7A C7 H7 . . 115.3 ?
    C1 C7A C3A . . 105.4(2) ?
    C1 C7A C7 . . 112.6(2) ?
    C1 C7A H7A . . 110.9 ?
    C3A C7A C7 . . 106.0(2) ?
    C3A C7A H7A . . 110.9 ?
    C7 C7A H7A . . 110.9 ?
    O3 S8 C4 . . 108.56(11) ?
    O3 S8 C7 . . 110.62(11) ?
    C7 S8 C4 . . 80.60(11) ?
    C4 C9 H9A . . 108.2 ?
    C4 C9 H9B . . 108.2 ?
    C10 C9 C4 . . 116.4(3) ?
    C10 C9 H9A . . 108.2 ?
    C10 C9 H9B . . 108.2 ?
    H9A C9 H9B . . 107.3 ?
    C9 C10 H10A . . 108.9 ?
    C9 C10 H10B . . 108.9 ?
    C11 C10 C9 . . 113.2(3) ?
    C11 C10 H10A . . 108.9 ?
    C11 C10 H10B . . 108.9 ?
    H10A C10 H10B . . 107.7 ?
    C10 C11 H11A . . 109.5 ?
    C10 C11 H11B . . 109.5 ?
    C10 C11 H11C . . 109.5 ?
    H11A C11 H11B . . 109.5 ?
    H11A C11 H11C . . 109.5 ?
    H11B C11 H11C . . 109.5 ?
    C13 C12 N2 . . 120.0(3) ?
    C13 C12 C17 . . 121.3(3) ?
    C17 C12 N2 . . 118.7(2) ?
    C12 C13 C14 . . 118.2(3) ?
    C12 C13 H13 . . 120.9 ?
    C14 C13 H13 . . 120.9 ?
    C13 C14 H14 . . 119.8 ?
    C15 C14 C13 . . 120.4(4) ?
    C15 C14 H14 . . 119.8 ?
    C14 C15 C16 . . 121.2(4) ?
    C14 C15 H15 . . 119.4 ?
    C16 C15 H15 . . 119.4 ?
    C15 C16 C17 . . 119.6(4) ?
    C15 C16 H16 . . 120.2 ?
    C17 C16 H16 . . 120.2 ?
    C12 C17 C16 . . 119.3(3) ?
    C12 C17 H17 . . 120.3 ?
    C16 C17 H17 . . 120.3 ?
loop_
    _geom_torsion_atom_site_label_1
    _geom_torsion_atom_site_label_2
    _geom_torsion_atom_site_label_3
    _geom_torsion_atom_site_label_4
    _geom_torsion_site_symmetry_1
    _geom_torsion_site_symmetry_2
    _geom_torsion_site_symmetry_3
    _geom_torsion_site_symmetry_4
    _geom_torsion
    _geom_torsion_publ_flag
    O1 C1 C7A C3A . . . . -179.5(3) ?
    O1 C1 C7A C7 . . . . 65.4(4) ?
    N2 C1 C7A C3A . . . . 2.2(3) ?
    N2 C1 C7A C7 . . . . -112.9(2) ?
    C3 N2 C1 O1 . . . . 176.9(3) ?
    C3 N2 C1 C7A . . . . -4.8(3) ?
    C12 N2 C1 O1 . . . . 3.5(4) ?
    C12 N2 C1 C7A . . . . -178.1(2) ?
    C1 N2 C3 O2 . . . . -175.5(2) ?
    C1 N2 C3 C3A . . . . 5.3(3) ?
    C12 N2 C3 O2 . . . . -2.1(4) ?
    C12 N2 C3 C3A . . . . 178.8(2) ?
    C1 N2 C12 C13 . . . . -100.8(3) ?
    C1 N2 C12 C17 . . . . 79.6(3) ?
    C3 N2 C12 C13 . . . . 86.5(3) ?
    C3 N2 C12 C17 . . . . -93.1(3) ?
    C4 C3A C3 O2 . . . . -67.0(3) ?
    C4 C3A C3 N2 . . . . 112.1(2) ?
    C7A C3A C3 O2 . . . . 177.3(2) ?
    C7A C3A C3 N2 . . . . -3.5(3) ?
    C3 C3A C4 S8 . . . . -156.84(17) ?
    C3 C3A C4 C5 . . . . -56.4(3) ?
    C3 C3A C4 C9 . . . . 79.6(3) ?
    C7A C3A C4 S8 . . . . -42.1(2) ?
    C7A C3A C4 C5 . . . . 58.3(3) ?
    C7A C3A C4 C9 . . . . -165.7(2) ?
    C3 C3A C7A C1 . . . . 0.7(3) ?
    C3 C3A C7A C7 . . . . 120.3(2) ?
    C4 C3A C7A C1 . . . . -118.6(2) ?
    C4 C3A C7A C7 . . . . 1.0(3) ?
    S8 C4 C5 C6 . . . . 41.1(3) ?
    C3A C4 C5 C6 . . . . -62.6(3) ?
    C9 C4 C5 C6 . . . . 163.5(3) ?
    S8 C4 C9 C10 . . . . 65.0(3) ?
    C3A C4 C9 C10 . . . . -179.3(3) ?
    C5 C4 C9 C10 . . . . -47.5(4) ?
    C7 C6 C5 C4 . . . . 0.7(3) ?
    S8 C7 C6 C5 . . . . -42.9(3) ?
    C7A C7 C6 C5 . . . . 62.5(3) ?
    S8 C7 C7A C1 . . . . 156.02(18) ?
    S8 C7 C7A C3A . . . . 41.3(2) ?
    C6 C7 C7A C1 . . . . 53.9(3) ?
    C6 C7 C7A C3A . . . . -60.8(3) ?
    O3 S8 C4 C3A . . . . -51.85(18) ?
    O3 S8 C4 C5 . . . . -163.06(17) ?
    O3 S8 C4 C9 . . . . 71.5(2) ?
    C7 S8 C4 C3A . . . . 56.87(16) ?
    C7 S8 C4 C5 . . . . -54.33(18) ?
    C7 S8 C4 C9 . . . . -179.8(2) ?
    O3 S8 C7 C6 . . . . 161.81(16) ?
    C4 S8 C7 C6 . . . . 55.41(17) ?
    O3 S8 C7 C7A . . . . 49.62(19) ?
    C4 S8 C7 C7A . . . . -56.78(16) ?
    C4 C9 C10 C11 . . . . -176.4(4) ?
    N2 C12 C13 C14 . . . . -178.7(3) ?
    C17 C12 C13 C14 . . . . 0.9(4) ?
    N2 C12 C17 C16 . . . . 178.1(3) ?
    C13 C12 C17 C16 . . . . -1.5(4) ?
    C12 C13 C14 C15 . . . . 0.0(5) ?
    C16 C15 C14 C13 . . . . -0.2(6) ?
    C14 C15 C16 C17 . . . . -0.4(6) ?
    C12 C17 C16 C15 . . . . 1.3(5) ?
loop_
    _geom_hbond_atom_site_label_D
    _geom_hbond_atom_site_label_H
    _geom_hbond_atom_site_label_A
    _geom_hbond_site_symmetry_A
    _geom_hbond_distance_DH
    _geom_hbond_distance_HA
    _geom_hbond_distance_DA
    _geom_hbond_angle_DHA
    _geom_hbond_publ_flag
    C5 H5 O1 4_555 0.95(2) 2.51(3) 3.326(4) 144(2) yes
    C17 H17 O3 3_555 0.93 2.57 3.315(3) 137 yes
    C7 H7 Cg1 1_455 0.98 2.77 3.693(3) 157 yes
data_global
_journal_date_recd_electronic     2011-03-23
_journal_date_accepted     2011-04-06
_journal_name_full     'Acta Crystallographica, Section E'
_journal_year     2011
_journal_volume     67
_journal_issue      5
_journal_page_first     o1085
_journal_page_last     o1086
_journal_paper_category     QO
_journal_coeditor_code     XU5179
_publ_contact_author
;
Dr. Tuncer H\"okelek
Hacettepe University
Department of Physics
06800 Beytepe
Ankara
Turkey
;
_publ_contact_author_email     merzifon@hacettepe.edu.tr
_publ_contact_author_fax     '90(312)2352550'
_publ_contact_author_phone     '90(312)2977242'
_publ_section_title
;\
(3a<i>R</i>,4<i>S</i>,7<i>R</i>,7a<i>S</i>)-2-Phenyl-4-propyl-3a,4,7,7a-\
tetrahydro-1<i>H</i>-4,7-epithioisoindole-1,3-dione 8-oxide
;
loop_
    _publ_author_name
    _publ_author_address
    'Demircan, Ayd\?in'
;
Department of Chemistry
Ni\(gde University
51100 Ni\(gde
Turkey
;
    '\,Sahin, Ertan'
;
Department of Chemistry
Atat\"urk University
25240 Erzurum
Turkey
;
    'Beyazova, G\"ozde'
;
Department of Chemistry
Ni\(gde University
51100 Ni\(gde
Turkey
;
    'Karaaslan, Muhsin'
;
Department of Chemistry
Aksaray University
68100 Aksaray
Turkey
;
    'H\"okelek, Tuncer'
;
Department of Physics
Hacettepe University
06800 Beytepe
Ankara
Turkey
;
