# Supplementary material for: (3aR,4S,7R,7aS)-2-Phenyl-4-propyl-3a,4,7,7a-tetra­hydro-1H-4,7-epithio­iso­indole-1,3-dione 8-oxide
Source: Acta Crystallogr Sect E Struct Rep Online. 2011 Apr 13;67(Pt 5):o1085–6. doi: 10.1107/S1600536811012876 (PMC3089067; doi:10.1107/S1600536811012876)
Supplement: Supplementary file 2 [file e-67-o1085-Isup2.hkl]

#
# h,k,l, Fc-squared, Fo-squared, sigma(Fo-squared) and status flag
#
data_I
_shelx_title ' shelxlnigde-ademircan in P 21 21 21'
_shelx_refln_list_code          4
_shelx_F_calc_maximum      146.36
_exptl_crystal_F_000       664.00
_reflns_d_resolution_high  0.7991
 
loop_
 _symmetry_equiv_pos_as_xyz
 'x, y, z'
 '-x+1/2, -y, z+1/2'
 'x+1/2, -y+1/2, -z'
 '-x, y+1/2, -z+1/2'
 
_cell_length_a     7.7712
_cell_length_b    10.8413
_cell_length_c    18.9762
_cell_angle_alpha  90.000
_cell_angle_beta   90.000
_cell_angle_gamma  90.000
 
_shelx_F_squared_multiplier     1.000
 
loop_
 _refln_index_h
 _refln_index_k
 _refln_index_l
 _refln_F_squared_calc
 _refln_F_squared_meas
 _refln_F_squared_sigma
 _refln_observed_status
   2   0   0     1149.44     1112.98     24.96 o
   4   0   0     2205.74     2225.91     67.53 o
   6   0   0      375.31      431.84     21.82 o
   8   0   0      136.73      149.59     31.81 o
   1   1   0     9715.76    10251.54    530.58 o
   2   1   0     1382.21     1413.00     20.11 o
   3   1   0     2218.68     2137.75     29.82 o
   4   1   0      239.71      254.89      5.98 o
   5   1   0        1.13        2.20      1.39 o
   6   1   0      140.87      147.06      8.48 o
   7   1   0       22.91       17.28      2.72 o
   8   1   0        6.89        6.72      2.10 o
   9   1   0       29.34       17.91      4.26 o
   0   2   0      250.77      233.77      8.54 o
   1   2   0       26.56       25.97      1.18 o
   2   2   0     1482.48     1436.79     21.39 o
   3   2   0      402.88      444.99     12.32 o
   4   2   0      368.65      367.17      8.78 o
   5   2   0      517.41      547.79     12.56 o
   6   2   0      253.48      248.65     13.06 o
   7   2   0       18.02       23.11      2.66 o
   8   2   0       28.33       24.03      3.07 o
   9   2   0       13.76       15.73      4.17 o
   1   3   0      567.40      553.66     14.16 o
   2   3   0      325.77      360.34      9.66 o
   3   3   0       14.86       13.48      1.52 o
   4   3   0      829.90      830.14     20.30 o
   5   3   0        1.29       -0.32      1.35 o
   6   3   0        1.62        3.76      2.11 o
   7   3   0       19.61       14.20      2.54 o
   8   3   0      260.66      288.39     38.30 o
   9   3   0        3.75        1.10      4.29 o
   0   4   0      234.86      227.15      8.96 o
   1   4   0      172.88      156.10      4.75 o
   2   4   0      478.49      444.76     11.74 o
   3   4   0      105.86       98.65      4.65 o
   4   4   0      130.24      157.24      5.66 o
   5   4   0     1377.30     1517.66     51.45 o
   6   4   0      455.51      481.07     30.14 o
   7   4   0      113.74      118.24      9.72 o
   8   4   0        5.08        5.46      1.50 o
   9   4   0       48.44       60.37     13.22 o
   1   5   0       86.54       68.14      2.59 o
   2   5   0        8.57        5.72      2.09 o
   3   5   0      154.84      162.86      6.19 o
   4   5   0     2942.77     3176.69     74.27 o
   5   5   0        0.13        2.41      2.10 o
   6   5   0       39.96       38.46      5.86 o
   7   5   0        4.63        3.45      2.79 o
   8   5   0       52.77       59.92     11.06 o
   9   5   0       27.14       26.78      8.66 o
   0   6   0       50.23       52.09      4.39 o
   1   6   0        0.00        4.55      2.74 o
   2   6   0      308.63      307.63      8.70 o
   3   6   0        4.32        2.85      1.52 o
   4   6   0        0.43        4.55      2.93 o
   5   6   0      170.86      158.62     10.33 o
   6   6   0      181.21      181.86     15.76 o
   7   6   0        0.91        4.79      3.81 o
   8   6   0        2.39        5.30      2.95 o
   1   7   0      662.29      669.42     11.44 o
   2   7   0       14.90        9.51      2.88 o
   3   7   0      174.03      174.08      6.44 o
   4   7   0       46.21       51.19      4.06 o
   5   7   0       22.72       22.51      3.48 o
   6   7   0        1.89        6.43      2.81 o
   7   7   0        1.05        2.81      2.37 o
   8   7   0        8.20       10.75      3.60 o
   0   8   0     1709.62     1766.41     91.33 o
   1   8   0      215.42      213.57      8.85 o
   2   8   0       12.35       11.92      1.90 o
   3   8   0       13.54       15.37      2.81 o
   4   8   0      153.79      175.10     13.49 o
   5   8   0        2.53        2.86      2.32 o
   6   8   0       20.14       14.96      4.71 o
   7   8   0       19.26       24.86      5.66 o
   1   9   0      101.08       95.68      7.96 o
   2   9   0      257.23      261.38     18.21 o
   3   9   0       22.89       17.47      2.48 o
   4   9   0      164.04      170.06     13.57 o
   5   9   0       12.01       12.61      3.54 o
   6   9   0       50.41       49.08      8.34 o
   7   9   0       18.84       17.89      4.38 o
   0  10   0      108.02      114.87     13.64 o
   1  10   0       17.48       24.47      3.77 o
   2  10   0       13.08        9.65      2.85 o
   3  10   0       11.08        9.78      1.76 o
   4  10   0        9.42       10.57      4.78 o
   5  10   0       31.52       38.21      6.15 o
   6  10   0        4.43        9.36      4.60 o
   1  11   0        2.42        1.25      3.05 o
   2  11   0        8.97        7.24      2.45 o
   3  11   0        0.55        6.15      3.88 o
   4  11   0        2.52       11.13      5.30 o
   5  11   0       13.37        8.95      3.22 o
   0  12   0       30.93       23.83      6.45 o
   1  12   0       20.73       22.79      5.63 o
   2  12   0        2.89        5.63      3.92 o
   3  12   0        0.91        2.05      4.20 o
   4  12   0        0.37        6.15      4.51 o
   1  13   0        3.33       -0.03      3.66 o
   2  13   0        1.03       -0.68      3.71 o
   1   0   1     1002.50      991.49     13.72 o
   2   0   1        0.50        1.13      0.55 o
   3   0   1     1593.12     1527.21     23.63 o
   4   0   1     1495.52     1553.68     30.63 o
   5   0   1        0.05        2.26      0.70 o
   6   0   1      572.55      631.85     23.10 o
   7   0   1       18.54       15.15      2.93 o
   8   0   1       33.22       43.21      6.84 o
   9   0   1       25.90       28.98      6.10 o
  -9   1   1       29.12       30.24      7.11 o
  -8   1   1       39.07       40.05      6.26 o
  -7   1   1      199.52      223.75     18.21 o
  -6   1   1       75.22       74.24      4.82 o
  -5   1   1      997.83     1063.59     19.05 o
  -4   1   1      210.74      205.54      4.69 o
  -3   1   1     2108.78     2138.05     34.83 o
  -2   1   1     4658.55     4618.48     70.83 o
  -1   1   1     1113.54     1022.55     17.22 o
   0   1   1    15467.52    11072.73    676.98 o
   1   1   1     1113.76     1032.55     14.94 o
   2   1   1     4651.73     4597.85     64.62 o
   3   1   1     2106.00     2137.94     32.20 o
   4   1   1      211.74      203.67      4.77 o
   5   1   1     1001.80     1068.68     21.05 o
   6   1   1       76.18       63.97      6.07 o
   7   1   1      201.42      213.20     19.50 o
   8   1   1       39.26       42.23      7.24 o
   9   1   1       29.21       16.29      8.17 o
  -9   2   1       34.99       27.18      5.63 o
  -8   2   1       86.40       92.12     11.16 o
  -7   2   1       19.10       21.59      2.66 o
  -6   2   1       53.52       55.32      3.75 o
  -5   2   1       78.39       81.30      2.94 o
  -4   2   1      335.49      325.29      7.57 o
  -3   2   1     1276.67     1327.34     21.07 o
  -2   2   1     3090.69     3025.02     46.28 o
  -1   2   1     3708.57     3563.59     53.06 o
   0   2   1      837.35      809.56     12.96 o
   1   2   1     3715.85     3558.18     47.56 o
   2   2   1     3097.07     2988.85     38.12 o
   3   2   1     1277.62     1311.96     18.19 o
   4   2   1      334.27      326.84      6.69 o
   5   2   1       78.12       77.96      2.62 o
   6   2   1       54.34       55.91      4.42 o
   7   2   1       18.98       20.72      3.15 o
   8   2   1       86.18       91.58     11.32 o
   9   2   1       34.94       23.42      6.73 o
  -9   3   1       16.62       10.68      4.61 o
  -8   3   1       40.47       30.03      3.98 o
  -7   3   1      138.52      144.74     11.76 o
  -6   3   1       12.45       11.96      1.84 o
  -5   3   1      219.68      206.64      5.56 o
  -4   3   1      588.14      663.31     18.44 o
  -3   3   1       58.16       61.02      2.06 o
  -2   3   1      646.83      634.13     20.14 o
  -1   3   1     1834.09     1717.87     26.00 o
   0   3   1     4869.66     4938.83     75.25 o
   1   3   1     1840.45     1762.92     23.21 o
   2   3   1      644.87      620.35     14.79 o
   3   3   1       58.35       64.16      2.14 o
   4   3   1      590.57      663.70     15.64 o
   5   3   1      220.05      216.37      5.50 o
   6   3   1       12.23        7.49      1.35 o
   7   3   1      137.83      152.11     12.87 o
   8   3   1       40.61       42.01      5.61 o
   9   3   1       16.65       12.75      3.66 o
  -9   4   1        6.69        6.98      7.25 o
  -8   4   1        5.46        6.00      4.35 o
  -7   4   1       46.09       44.67      4.04 o
  -6   4   1       27.93       33.58      2.73 o
  -5   4   1      215.76      200.45      7.57 o
  -4   4   1      203.11      198.08      7.40 o
  -3   4   1       84.99      102.55      4.91 o
  -2   4   1      181.04      162.88      5.59 o
  -1   4   1     3993.88     3934.99     69.09 o
   0   4   1      155.38      159.28      8.04 o
   1   4   1     3993.44     3976.04     55.93 o
   2   4   1      181.81      168.91      3.75 o
   3   4   1       82.91      102.17      2.85 o
   4   4   1      201.80      218.88      6.10 o
   5   4   1      215.52      213.68      7.41 o
   6   4   1       28.00       27.53      2.73 o
   7   4   1       46.07       41.89      3.86 o
   8   4   1        5.45        1.31      2.33 o
   9   4   1        6.67        4.88      5.02 o
  -9   5   1        3.33        6.75      3.55 o
  -8   5   1        1.42       -0.66      2.74 o
  -7   5   1      101.24      122.56     18.12 o
  -6   5   1      344.26      361.66     29.20 o
  -5   5   1      448.80      501.50     25.46 o
  -4   5   1       47.99       43.19      2.56 o
  -3   5   1      203.79      223.38      6.98 o
  -2   5   1      191.07      172.43      6.87 o
  -1   5   1     1198.62     1220.73     23.70 o
   0   5   1      316.76      294.01      6.28 o
   1   5   1     1198.99     1236.52     21.16 o
   2   5   1      190.08      169.46      4.18 o
   3   5   1      205.56      223.19      6.24 o
   4   5   1       49.15       42.40      3.72 o
   5   5   1      448.38      486.35     22.90 o
   6   5   1      344.47      379.72     32.50 o
   7   5   1      101.69      118.30     14.74 o
   8   5   1        1.39        2.56      2.83 o
   9   5   1        3.32        7.86      3.98 o
  -8   6   1       13.89       19.33      6.06 o
  -7   6   1        3.22        2.69      3.40 o
  -6   6   1       82.20       85.45      7.00 o
  -5   6   1      110.45      121.75      9.31 o
  -4   6   1      851.76      915.81     31.31 o
  -3   6   1       94.52       83.83      4.84 o
  -2   6   1      133.02      122.35      4.77 o
  -1   6   1      278.53      268.72      8.29 o
   0   6   1       10.03       14.35      1.76 o
   1   6   1      280.25      259.99      7.76 o
   2   6   1      133.53      124.06      3.86 o
   3   6   1       95.22       85.75      3.86 o
   4   6   1      850.26      923.97     28.38 o
   5   6   1      110.25      110.51      7.46 o
   6   6   1       81.95       88.77      9.05 o
   7   6   1        3.28        4.19      3.29 o
   8   6   1       13.78       20.75      4.82 o
  -8   7   1        2.07        2.91      3.82 o
  -7   7   1       50.61       42.72      6.17 o
  -6   7   1       20.64       22.61      4.15 o
  -5   7   1      184.89      195.51     15.64 o
  -4   7   1       59.29       54.57      6.10 o
  -3   7   1      151.21      153.33      6.84 o
  -2   7   1       87.32       78.89      5.08 o
  -1   7   1       11.14       13.98      1.56 o
   0   7   1      207.41      202.51      6.19 o
   1   7   1       11.36       14.22      2.20 o
   2   7   1       86.58       82.76      4.91 o
   3   7   1      151.41      141.07      6.20 o
   4   7   1       59.54       57.48      4.75 o
   5   7   1      183.25      199.28     15.64 o
   6   7   1       20.55       25.11      3.62 o
   7   7   1       50.58       52.64      8.26 o
   8   7   1        2.07       10.27      6.21 o
  -7   8   1       11.34       10.46      4.40 o
  -6   8   1       53.17       61.69      8.06 o
  -5   8   1       16.80       19.14      4.54 o
  -4   8   1      236.45      249.43     17.14 o
  -3   8   1      145.27      146.84      8.78 o
  -2   8   1      118.20      121.00      6.39 o
  -1   8   1      172.66      174.18      7.03 o
   0   8   1        0.25        6.40      3.20 o
   1   8   1      172.44      180.30      6.75 o
   2   8   1      118.39      112.48      5.91 o
   3   8   1      144.79      139.07      8.45 o
   4   8   1      236.67      254.93     19.32 o
   5   8   1       17.02       16.71      3.21 o
   6   8   1       53.35       53.36      6.98 o
   7   8   1       11.50       13.96      5.50 o
  -7   9   1        8.85        8.79      4.94 o
  -6   9   1       15.71       22.78      4.12 o
  -5   9   1       43.20       39.06      5.59 o
  -4   9   1        6.47        4.15      2.26 o
  -3   9   1       69.86       65.47      5.17 o
  -2   9   1      326.66      335.83     23.45 o
  -1   9   1       43.14       40.32      3.86 o
   0   9   1       28.67       22.32      3.22 o
   1   9   1       43.40       39.18      4.49 o
   2   9   1      326.29      341.07     23.75 o
   3   9   1       70.14       70.97      6.62 o
   4   9   1        6.49        8.30      3.03 o
   5   9   1       43.43       45.95      6.89 o
   6   9   1       15.67       14.31      3.03 o
   7   9   1        8.98       14.48      4.68 o
  -6  10   1        2.17        2.07      3.08 o
  -5  10   1        6.74        7.43      3.51 o
  -4  10   1        2.45        4.52      5.05 o
  -3  10   1      113.80      114.28     10.10 o
  -2  10   1       67.25       61.48      5.68 o
  -1  10   1       51.44       60.39      5.60 o
   0  10   1        4.67        3.51      3.10 o
   1  10   1       51.17       54.96      4.77 o
   2  10   1       67.72       62.81      5.84 o
   3  10   1      114.39      126.33     12.17 o
   4  10   1        2.55        8.01      3.23 o
   5  10   1        6.79        9.20      3.34 o
   6  10   1        2.24        4.62      4.13 o
  -5  11   1        2.42        0.98      5.36 o
  -4  11   1       12.80       16.06      4.34 o
  -3  11   1        2.88        6.51      5.35 o
  -2  11   1        0.65        3.12      3.47 o
  -1  11   1       22.11       18.92      4.18 o
   0  11   1       62.71       60.14      8.00 o
   1  11   1       22.03       19.46      3.01 o
   2  11   1        0.69        3.08      2.94 o
   3  11   1        2.96        7.49      5.85 o
   4  11   1       12.76       11.13      4.86 o
   5  11   1        2.39        1.24      4.27 o
  -4  12   1        7.49        8.59      4.45 o
  -3  12   1       10.67       11.71      4.46 o
  -2  12   1       18.02       17.07      4.29 o
  -1  12   1       12.85       15.27      3.67 o
   0  12   1        0.57        0.85      3.58 o
   1  12   1       12.73       12.42      3.43 o
   2  12   1       18.06       17.84      4.07 o
   3  12   1       10.59       15.77      5.39 o
   4  12   1        7.42       17.33      4.92 o
  -2  13   1       24.13       25.66      5.05 o
  -1  13   1        5.24        3.52      3.66 o
   0  13   1       14.03       14.70      3.96 o
   1  13   1        5.29        9.78      3.50 o
   2  13   1       24.06       35.84      7.04 o
   0   0   2       36.26       15.34      1.40 o
   1   0   2      377.12      315.64      8.94 o
   2   0   2     1068.35     1038.53     16.81 o
   3   0   2        5.67        9.93      1.54 o
   4   0   2      350.82      375.79      8.40 o
   5   0   2     2061.93     2240.91     60.51 o
   6   0   2        0.91        4.90      1.85 o
   7   0   2      100.46       89.74      7.87 o
   8   0   2        0.00        1.63      2.54 o
   9   0   2        5.07        5.18      3.57 o
  -9   1   2        4.69       -1.46      5.19 o
  -8   1   2       24.59       22.76      3.36 o
  -7   1   2       25.59       24.67      3.14 o
  -6   1   2      172.39      187.40     11.20 o
  -5   1   2      300.43      311.49      6.87 o
  -4   1   2      829.83      892.56     17.81 o
  -3   1   2      225.39      235.90      7.30 o
  -2   1   2     2445.83     2339.28     33.73 o
  -1   1   2     1487.55     1399.34     19.77 o
   0   1   2     3410.29     3370.07     47.60 o
   1   1   2     1496.01     1397.76     19.85 o
   2   1   2     2453.34     2353.28     36.74 o
   3   1   2      224.17      236.00      6.44 o
   4   1   2      832.08      863.38     16.18 o
   5   1   2      301.98      298.85      5.78 o
   6   1   2      172.94      179.17      8.92 o
   7   1   2       25.64       20.67      2.17 o
   8   1   2       24.78       20.09      3.66 o
   9   1   2        4.64        5.40      3.14 o
  -9   2   2        3.89        4.49      3.04 o
  -8   2   2       93.73       97.40     11.82 o
  -7   2   2      354.15      407.43     36.27 o
  -6   2   2      145.66      140.13      7.89 o
  -5   2   2      496.33      507.60     10.69 o
  -4   2   2       41.47       36.17      2.64 o
  -3   2   2     2331.63     2446.38     37.01 o
  -2   2   2     4059.91     3935.41     55.79 o
  -1   2   2     3348.06     3187.49     42.99 o
   0   2   2      776.46      733.62     17.30 o
   1   2   2     3358.32     3201.94     43.52 o
   2   2   2     4065.20     3929.34     56.60 o
   3   2   2     2339.75     2430.15     32.72 o
   4   2   2       42.60       39.44      2.43 o
   5   2   2      496.85      524.43      8.84 o
   6   2   2      144.64      144.23      7.41 o
   7   2   2      355.67      413.02     32.35 o
   8   2   2       93.82      117.87     16.26 o
   9   2   2        3.95        7.40      3.27 o
  -9   3   2       42.33       48.54     11.40 o
  -8   3   2       39.18       41.60      5.93 o
  -7   3   2      142.66      147.85     12.16 o
  -6   3   2      126.88      132.85      9.08 o
  -5   3   2      152.21      154.66      4.48 o
  -4   3   2      344.23      357.40     10.37 o
  -3   3   2     2909.01     3016.02     67.91 o
  -2   3   2      773.59      779.91     15.77 o
  -1   3   2     2976.76     2844.97     40.99 o
   0   3   2      601.77      576.43     14.86 o
   1   3   2     2981.28     2884.01     41.59 o
   2   3   2      776.67      797.53     13.45 o
   3   3   2     2904.93     2984.41     49.76 o
   4   3   2      345.83      370.72      8.83 o
   5   3   2      151.82      158.49      5.48 o
   6   3   2      126.75      126.51      7.28 o
   7   3   2      141.38      155.52     12.30 o
   8   3   2       39.29       46.70      6.81 o
   9   3   2       42.40       31.63      6.33 o
  -9   4   2       16.89       19.64      5.44 o
  -8   4   2       26.87       33.31      5.59 o
  -7   4   2       88.91      101.50     10.29 o
  -6   4   2        9.78       11.47      1.98 o
  -5   4   2      216.45      207.46      9.38 o
  -4   4   2      748.27      793.51     24.81 o
  -3   4   2       90.34       97.83      4.02 o
  -2   4   2      101.28       81.39      4.48 o
  -1   4   2      843.98      864.66     14.43 o
   0   4   2      119.70      109.78      3.42 o
   1   4   2      843.24      859.52     11.59 o
   2   4   2      101.19       82.87      2.68 o
   3   4   2       91.59       99.43      2.73 o
   4   4   2      747.72      794.25     18.66 o
   5   4   2      215.29      223.03      7.56 o
   6   4   2        9.74       13.99      2.91 o
   7   4   2       89.25       83.55      8.06 o
   8   4   2       27.00       27.92      4.14 o
   9   4   2       16.86       14.19      4.38 o
  -9   5   2       61.93       24.00     15.79 o
  -8   5   2       23.57       20.24      4.20 o
  -7   5   2        1.11        1.36      3.45 o
  -6   5   2       30.26       28.37      3.72 o
  -5   5   2      201.33      195.31     12.40 o
  -4   5   2      182.23      174.62      8.28 o
  -3   5   2      208.61      213.05      7.77 o
  -2   5   2       43.96       56.73      4.45 o
  -1   5   2      553.24      519.70     12.66 o
   0   5   2      109.77       95.75      3.81 o
   1   5   2      551.70      506.56      9.76 o
   2   5   2       44.83       51.24      2.02 o
   3   5   2      206.64      206.53      5.64 o
   4   5   2      180.60      175.37      5.15 o
   5   5   2      202.48      190.47      9.52 o
   6   5   2       29.74       26.55      2.80 o
   7   5   2        1.22        1.29      4.26 o
   8   5   2       23.57       14.70      4.63 o
  -8   6   2       22.42       31.42      6.48 o
  -7   6   2       25.50       21.16      5.37 o
  -6   6   2       23.04       17.15      3.52 o
  -5   6   2       68.24       70.72      5.34 o
  -4   6   2       63.54       66.40      3.63 o
  -3   6   2       24.21       31.22      3.02 o
  -2   6   2      601.37      589.32     16.62 o
  -1   6   2      855.78      836.50     22.53 o
   0   6   2      672.28      716.96     14.40 o
   1   6   2      857.18      841.29     20.73 o
   2   6   2      602.01      583.06     15.35 o
   3   6   2       24.58       22.40      1.73 o
   4   6   2       63.68       60.56      2.95 o
   5   6   2       68.53       65.95      4.83 o
   6   6   2       23.18       17.97      1.96 o
   7   6   2       25.36       19.00      3.78 o
   8   6   2       22.46       18.83      4.52 o
  -8   7   2        0.75        5.11      3.81 o
  -7   7   2       12.55       13.04      2.74 o
  -6   7   2       14.76       10.62      2.68 o
  -5   7   2       46.63       44.17      4.26 o
  -4   7   2      399.39      424.87     26.62 o
  -3   7   2      146.32      143.22      5.92 o
  -2   7   2      112.53      125.50      4.94 o
  -1   7   2      364.84      351.35      8.08 o
   0   7   2      236.79      251.81      7.20 o
   1   7   2      363.57      381.73      7.53 o
   2   7   2      112.54      105.29      3.08 o
   3   7   2      146.71      154.80      5.93 o
   4   7   2      400.24      434.54     27.30 o
   5   7   2       46.20       37.95      5.45 o
   6   7   2       14.85        6.73      2.85 o
   7   7   2       12.68       12.37      5.74 o
   8   7   2        0.77        2.85      3.65 o
  -7   8   2        2.34        4.39      3.33 o
  -6   8   2        5.71        4.65      4.19 o
  -5   8   2      110.10       98.24      9.06 o
  -4   8   2      141.49      134.62     10.56 o
  -3   8   2      162.04      172.78     12.00 o
  -2   8   2       34.29       34.22      3.46 o
  -1   8   2      120.22      115.92      5.48 o
   0   8   2      277.64      287.38      9.77 o
   1   8   2      120.71      112.04      4.82 o
   2   8   2       33.58       35.37      4.58 o
   3   8   2      161.23      154.96      9.45 o
   4   8   2      141.72      145.72     11.26 o
   5   8   2      110.27      136.20     13.62 o
   6   8   2        5.68        7.46      3.29 o
   7   8   2        2.33       -1.25      4.74 o
  -7   9   2        4.89        9.72      5.06 o
  -6   9   2        4.26       -0.76      2.87 o
  -5   9   2        2.18        5.66      3.16 o
  -4   9   2       16.65        9.82      3.33 o
  -3   9   2      237.86      222.95     16.27 o
  -2   9   2       31.17       36.87      6.39 o
  -1   9   2       89.39       90.35      5.88 o
   0   9   2      244.12      222.80     13.37 o
   1   9   2       88.43       90.17      7.27 o
   2   9   2       31.60       37.71      5.65 o
   3   9   2      239.15      229.91     17.44 o
   4   9   2       16.71       20.36      3.98 o
   5   9   2        2.21        1.48      2.75 o
   6   9   2        4.23        8.60      4.03 o
   7   9   2        4.95       11.02      4.91 o
  -6  10   2       29.47       34.23      6.68 o
  -5  10   2        5.76        6.43      2.67 o
  -4  10   2        8.65        7.61      2.87 o
  -3  10   2        7.38        9.10      3.13 o
  -2  10   2       11.50       10.82      3.95 o
  -1  10   2       42.76       38.53      3.57 o
   0  10   2        3.59        6.69      3.93 o
   1  10   2       42.59       35.75      5.02 o
   2  10   2       11.48       15.34      2.87 o
   3  10   2        7.51        6.84      3.17 o
   4  10   2        8.61       10.23      4.15 o
   5  10   2        5.77        9.01      3.58 o
   6  10   2       29.42       23.97      7.83 o
  -5  11   2       27.45       29.87      5.67 o
  -4  11   2        0.18        6.36      6.87 o
  -3  11   2       89.65       77.93      9.32 o
  -2  11   2       17.14       17.83      7.16 o
  -1  11   2        2.46        2.21      3.60 o
   0  11   2        0.15        2.75      4.52 o
   1  11   2        2.45        2.62      4.49 o
   2  11   2       17.11       18.61      3.19 o
   3  11   2       89.48       87.44      9.97 o
   4  11   2        0.17       -1.07      3.36 o
   5  11   2       27.44       20.58      4.80 o
  -4  12   2        6.15        6.34      5.28 o
  -3  12   2        4.11        4.01      5.36 o
  -2  12   2        4.92        7.07      4.05 o
  -1  12   2        4.44        4.06      3.85 o
   0  12   2        4.73        7.02      3.64 o
   1  12   2        4.45        3.85      3.14 o
   2  12   2        4.93        5.69      3.63 o
   3  12   2        4.15        6.17      4.12 o
   4  12   2        6.12        4.50      4.48 o
  -2  13   2        4.16       11.25      3.21 o
  -1  13   2        0.55        2.04      3.76 o
   0  13   2        1.35        3.63      4.72 o
   1  13   2        0.56        6.66      4.19 o
   2  13   2        4.18        2.52      4.24 o
   1   0   3    21421.15    25456.88    390.68 o
   2   0   3     4152.32     4235.52     56.77 o
   3   0   3     4261.48     4408.89     68.01 o
   4   0   3       10.21        8.93      1.12 o
   5   0   3       75.95       66.56      2.97 o
   6   0   3      274.60      296.20     15.36 o
   7   0   3      149.71      177.95     15.77 o
   8   0   3        8.22        5.11      1.53 o
   9   0   3       16.29       15.46      6.67 o
  -9   1   3        1.19       -0.80      3.64 o
  -8   1   3      121.76      130.61     16.71 o
  -7   1   3      252.20      280.00     23.32 o
  -6   1   3      261.48      282.92     15.57 o
  -5   1   3      104.23      104.84      3.38 o
  -4   1   3       60.61       59.48      2.56 o
  -3   1   3     1499.04     1519.64     23.23 o
  -2   1   3      740.78      704.75     17.51 o
  -1   1   3      510.36      439.65     11.39 o
   0   1   3     8135.91     8275.54    110.75 o
   1   1   3      507.29      440.60     11.54 o
   2   1   3      743.44      699.90     16.13 o
   3   1   3     1494.35     1498.96     22.35 o
   4   1   3       60.34       59.71      2.78 o
   5   1   3      104.58      105.06      2.87 o
   6   1   3      260.48      299.09     15.32 o
   7   1   3      252.46      263.94     20.82 o
   8   1   3      121.44      128.01     18.85 o
   9   1   3        1.21        0.92      4.65 o
  -9   2   3       52.92       36.07      8.60 o
  -8   2   3       14.92       12.43      2.64 o
  -7   2   3       31.89       32.18      3.15 o
  -6   2   3       38.44       38.76      2.87 o
  -5   2   3      272.93      277.76      6.79 o
  -4   2   3      206.43      233.63      7.11 o
  -3   2   3     1098.45     1144.07     23.47 o
  -2   2   3     2446.20     2389.96     33.88 o
  -1   2   3     1427.69     1327.55     18.95 o
   0   2   3     7587.07     7866.67    104.56 o
   1   2   3     1430.81     1336.59     18.36 o
   2   2   3     2436.77     2371.76     33.53 o
   3   2   3     1098.45     1132.71     20.72 o
   4   2   3      206.65      236.75      6.53 o
   5   2   3      272.20      283.60      6.43 o
   6   2   3       38.15       35.87      2.58 o
   7   2   3       32.00       34.71      3.11 o
   8   2   3       14.85        7.71      3.77 o
   9   2   3       52.83       30.51     11.26 o
  -9   3   3        0.94        4.16      5.54 o
  -8   3   3        4.52        5.76      3.15 o
  -7   3   3       77.83       85.40      7.38 o
  -6   3   3       14.53       14.72      2.94 o
  -5   3   3      190.77      182.32      7.14 o
  -4   3   3      142.65      141.16      4.74 o
  -3   3   3     1145.71     1200.95     26.42 o
  -2   3   3     3225.79     3283.60     48.88 o
  -1   3   3     1249.28     1135.36     16.39 o
   0   3   3       71.82       61.62      2.70 o
   1   3   3     1237.97     1118.89     15.41 o
   2   3   3     3225.06     3316.69     47.28 o
   3   3   3     1151.72     1206.05     22.22 o
   4   3   3      142.60      140.38      4.24 o
   5   3   3      191.35      188.82      6.35 o
   6   3   3       14.78       17.19      1.94 o
   7   3   3       77.83       73.72      5.70 o
   8   3   3        4.41        4.33      2.07 o
   9   3   3        0.97       -2.07      3.39 o
  -9   4   3       15.18        4.32      8.96 o
  -8   4   3        9.16        7.59      4.51 o
  -7   4   3       70.45       59.56      6.28 o
  -6   4   3      165.63      157.37     14.24 o
  -5   4   3       34.47       30.91      2.47 o
  -4   4   3      572.88      599.89     12.31 o
  -3   4   3      930.06     1013.94     23.22 o
  -2   4   3      575.15      564.30     11.50 o
  -1   4   3     1246.14     1267.30     18.38 o
   0   4   3      120.53       93.45      3.25 o
   1   4   3     1245.65     1244.03     17.77 o
   2   4   3      581.86      557.95     10.62 o
   3   4   3      929.40     1003.91     18.11 o
   4   4   3      577.15      604.51      9.13 o
   5   4   3       34.61       28.23      3.04 o
   6   4   3      166.07      160.43     11.25 o
   7   4   3       70.49       51.01      5.94 o
   8   4   3        9.19        9.06      4.70 o
   9   4   3       15.16       12.64      4.30 o
  -8   5   3        1.04       -2.75      4.00 o
  -7   5   3       30.89       35.28      5.05 o
  -6   5   3       89.81       90.38      8.83 o
  -5   5   3      102.87      101.86      6.47 o
  -4   5   3       30.05       32.32      4.52 o
  -3   5   3      822.77      885.09     26.77 o
  -2   5   3     1053.09     1121.13     23.40 o
  -1   5   3     2042.64     2068.76     39.99 o
   0   5   3      154.82      160.89      4.43 o
   1   5   3     2039.02     2080.61     34.11 o
   2   5   3     1054.60     1115.19     19.76 o
   3   5   3      828.76      866.25     20.37 o
   4   5   3       30.25       30.22      3.99 o
   5   5   3      103.26       95.98      4.75 o
   6   5   3       89.12       85.18      7.22 o
   7   5   3       30.93       30.80      4.58 o
   8   5   3        1.05        4.49      3.13 o
  -8   6   3        2.08        4.08      5.85 o
  -7   6   3       31.70       42.12      6.44 o
  -6   6   3       59.38       56.28      5.97 o
  -5   6   3      194.12      201.48     14.66 o
  -4   6   3      158.29      157.54      6.86 o
  -3   6   3       13.54       20.42      2.07 o
  -2   6   3      457.65      471.87     15.30 o
  -1   6   3      267.82      279.73      8.48 o
   0   6   3      345.83      318.36      8.64 o
   1   6   3      267.00      274.47      7.49 o
   2   6   3      459.34      477.02     11.58 o
   3   6   3       13.98       15.08      1.99 o
   4   6   3      157.58      154.79      5.30 o
   5   6   3      193.87      212.53     12.67 o
   6   6   3       59.49       59.17      4.74 o
   7   6   3       31.36       28.37      6.06 o
   8   6   3        2.10        3.45      3.52 o
  -8   7   3       38.32       56.78     11.60 o
  -7   7   3        0.58        2.54      3.32 o
  -6   7   3       67.71       79.69     11.18 o
  -5   7   3       12.73       11.55      2.98 o
  -4   7   3      206.93      213.97     13.91 o
  -3   7   3      108.92      104.52      5.91 o
  -2   7   3      159.85      149.89      4.69 o
  -1   7   3        8.81       10.57      2.06 o
   0   7   3      578.34      613.82     10.72 o
   1   7   3        8.70       10.77      1.27 o
   2   7   3      159.57      145.37      5.59 o
   3   7   3      108.31      104.64      5.26 o
   4   7   3      206.65      207.08     12.28 o
   5   7   3       12.61       12.01      2.83 o
   6   7   3       67.56       66.13      8.30 o
   7   7   3        0.57       -4.90      4.90 o
   8   7   3       38.44       35.31      7.04 o
  -7   8   3       41.08       42.97      7.74 o
  -6   8   3       11.12       14.83      4.12 o
  -5   8   3        2.33        5.81      3.04 o
  -4   8   3      215.45      247.83     19.74 o
  -3   8   3       26.49       34.78      6.74 o
  -2   8   3       55.37       45.16      5.33 o
  -1   8   3      151.20      135.59      8.44 o
   0   8   3      168.61      163.05      7.99 o
   1   8   3      150.82      134.59      4.93 o
   2   8   3       55.47       47.47      4.11 o
   3   8   3       26.61       27.23      3.37 o
   4   8   3      215.40      233.34     17.67 o
   5   8   3        2.29        7.58      2.47 o
   6   8   3       11.15       13.29      3.53 o
   7   8   3       41.30       43.02      8.80 o
  -7   9   3        2.50       -0.48      4.19 o
  -6   9   3       53.95       67.61     11.55 o
  -5   9   3       16.31       15.32      3.37 o
  -4   9   3       19.99       23.11      3.30 o
  -3   9   3       41.80       47.52      4.56 o
  -2   9   3        2.56        1.95      3.43 o
  -1   9   3       61.10       60.33      4.86 o
   0   9   3       11.90       10.44      2.38 o
   1   9   3       61.49       64.82      5.05 o
   2   9   3        2.49        4.56      3.00 o
   3   9   3       41.64       49.44      4.84 o
   4   9   3       20.14       19.31      2.94 o
   5   9   3       16.36       13.14      3.06 o
   6   9   3       54.10       63.54     10.78 o
   7   9   3        2.52       -0.58      4.28 o
  -6  10   3        6.00        6.67      4.84 o
  -5  10   3       37.53       32.58      6.04 o
  -4  10   3        0.93        4.21      2.25 o
  -3  10   3      104.29      108.49     10.29 o
  -2  10   3      101.25      115.62      8.69 o
  -1  10   3       14.78       13.32      2.37 o
   0  10   3       62.66       51.09      4.71 o
   1  10   3       14.73       11.10      3.59 o
   2  10   3      100.57       98.76      8.77 o
   3  10   3      104.38      102.87     10.32 o
   4  10   3        0.98        0.21      2.99 o
   5  10   3       37.53       45.56      7.50 o
   6  10   3        5.97        9.73      6.02 o
  -5  11   3        2.58        1.32      4.26 o
  -4  11   3        1.08       11.21      4.46 o
  -3  11   3       25.52       18.34      6.53 o
  -2  11   3       20.89       15.81      3.68 o
  -1  11   3       64.56       66.20      8.44 o
   0  11   3        0.32        3.95      2.99 o
   1  11   3       64.60       65.92      8.44 o
   2  11   3       20.86       22.51      3.78 o
   3  11   3       25.28       18.54      6.89 o
   4  11   3        1.10        5.02      4.55 o
   5  11   3        2.63        1.69      4.82 o
  -4  12   3       11.23       19.55      5.46 o
  -3  12   3        2.60        2.03      2.60 o
  -2  12   3       39.36       50.18      7.46 o
  -1  12   3        0.71        2.80      2.92 o
   0  12   3        8.73       14.92      5.42 o
   1  12   3        0.70        3.30      2.88 o
   2  12   3       39.27       28.43      5.71 o
   3  12   3        2.59        2.55      3.70 o
   4  12   3       11.33        5.44      4.43 o
  -2  13   3        7.16        7.69      4.28 o
  -1  13   3       15.76       24.94      4.76 o
   0  13   3       31.72       26.36      5.07 o
   1  13   3       15.58       21.32      5.35 o
   2  13   3        7.15       10.85      4.46 o
   0   0   4     9340.73     9640.32    178.83 o
   1   0   4      365.38      320.28      8.36 o
   2   0   4       25.08       20.97      1.46 o
   3   0   4     1770.89     1724.55     25.75 o
   4   0   4       88.46       84.17      3.41 o
   5   0   4       41.55       46.85      1.93 o
   6   0   4        0.01        1.26      1.54 o
   7   0   4      247.81      260.40     21.99 o
   8   0   4        0.09       -0.82      2.38 o
   9   0   4       38.68       50.82     13.22 o
  -9   1   4        4.80        1.80      4.99 o
  -8   1   4       21.88       14.72      2.64 o
  -7   1   4       38.03       36.72      3.53 o
  -6   1   4       12.62       10.36      1.37 o
  -5   1   4      405.62      445.96      9.45 o
  -4   1   4      929.26     1049.83     22.12 o
  -3   1   4      247.97      263.44      7.35 o
  -2   1   4       63.68       53.88      1.99 o
  -1   1   4     1752.01     1684.18     24.12 o
   0   1   4    14624.01    16028.94    213.55 o
   1   1   4     1756.86     1694.22     23.55 o
   2   1   4       61.30       51.50      2.06 o
   3   1   4      249.48      258.25      7.06 o
   4   1   4      927.18     1024.01     19.58 o
   5   1   4      404.90      454.11      8.88 o
   6   1   4       12.41        9.51      1.84 o
   7   1   4       37.61       33.72      3.30 o
   8   1   4       21.74       16.06      2.42 o
   9   1   4        4.85        7.14      5.00 o
  -9   2   4        2.30        9.80      8.41 o
  -8   2   4       26.19       25.48      3.63 o
  -7   2   4       55.18       49.21      4.56 o
  -6   2   4       84.48       80.35      4.55 o
  -5   2   4       85.30       84.44      2.69 o
  -4   2   4      125.77      112.91      4.92 o
  -3   2   4     1600.48     1645.72     29.38 o
  -2   2   4      406.49      416.33     11.19 o
  -1   2   4     2531.38     2415.80     33.68 o
   0   2   4      670.53      616.70     15.97 o
   1   2   4     2518.98     2366.89     31.49 o
   2   2   4      409.20      432.69     11.76 o
   3   2   4     1604.34     1643.63     29.85 o
   4   2   4      126.44      112.13      3.65 o
   5   2   4       84.39       86.52      2.89 o
   6   2   4       84.20       81.29      4.31 o
   7   2   4       55.40       59.24      5.42 o
   8   2   4       26.20       25.77      4.09 o
   9   2   4        2.27        5.51      4.57 o
  -9   3   4       23.89       35.23     11.05 o
  -8   3   4       29.68       23.78      3.96 o
  -7   3   4       97.62      103.62      8.88 o
  -6   3   4      161.10      150.77      9.90 o
  -5   3   4      359.46      364.29     13.46 o
  -4   3   4       57.58       50.43      2.58 o
  -3   3   4      231.53      247.03      5.57 o
  -2   3   4     1640.66     1713.45     25.05 o
  -1   3   4     3066.85     2983.07     41.88 o
   0   3   4      100.75       97.53      3.31 o
   1   3   4     3066.82     3011.98     42.61 o
   2   3   4     1645.13     1746.14     23.85 o
   3   3   4      234.42      256.06      5.60 o
   4   3   4       58.37       53.44      3.15 o
   5   3   4      360.86      375.89     12.25 o
   6   3   4      162.03      146.12      8.52 o
   7   3   4       98.13      113.42      8.31 o
   8   3   4       29.79       29.67      6.70 o
   9   3   4       24.12       13.23      8.14 o
  -9   4   4       10.86       15.00      5.04 o
  -8   4   4      132.23      114.55     17.87 o
  -7   4   4       65.06       66.61      6.69 o
  -6   4   4       11.92        6.90      1.49 o
  -5   4   4       25.04       28.23      2.23 o
  -4   4   4     1030.27     1085.33     21.29 o
  -3   4   4       92.63      110.63      4.25 o
  -2   4   4      303.89      326.46      6.79 o
  -1   4   4     1143.74     1246.85     18.47 o
   0   4   4      572.45      586.14     15.42 o
   1   4   4     1144.31     1260.51     18.25 o
   2   4   4      302.96      319.47      6.92 o
   3   4   4       92.35      103.21      3.64 o
   4   4   4     1030.74     1063.96     15.42 o
   5   4   4       24.67       23.02      1.67 o
   6   4   4       11.33        9.68      2.31 o
   7   4   4       65.00       61.31      5.65 o
   8   4   4      132.24      145.95     20.11 o
   9   4   4       10.88       11.15      3.72 o
  -8   5   4        2.34        1.27      2.32 o
  -7   5   4      105.17       86.17     12.79 o
  -6   5   4       42.56       39.81      4.48 o
  -5   5   4      271.79      285.37     16.79 o
  -4   5   4      516.40      549.05     21.41 o
  -3   5   4       42.27       38.82      4.13 o
  -2   5   4      311.43      351.97      8.82 o
  -1   5   4      480.36      491.83     10.99 o
   0   5   4        1.20       -1.70      1.70 o
   1   5   4      478.66      505.85     10.10 o
   2   5   4      309.38      340.64      7.69 o
   3   5   4       41.79       36.74      3.40 o
   4   5   4      517.61      545.88     15.91 o
   5   5   4      271.04      274.07     12.64 o
   6   5   4       42.21       34.45      3.12 o
   7   5   4      105.26      120.97     16.38 o
   8   5   4        2.31        1.83      3.96 o
  -8   6   4       45.07       41.08      9.80 o
  -7   6   4        4.31        5.27      1.66 o
  -6   6   4       91.10       93.79      9.11 o
  -5   6   4        9.38        9.11      2.49 o
  -4   6   4      300.42      325.19     18.99 o
  -3   6   4      127.91      134.32      5.13 o
  -2   6   4      180.59      187.32      6.57 o
  -1   6   4      363.56      355.74     10.69 o
   0   6   4       65.52       74.66      3.91 o
   1   6   4      363.70      369.03      9.78 o
   2   6   4      179.57      185.41      5.61 o
   3   6   4      128.76      122.01      3.35 o
   4   6   4      299.04      319.79     14.65 o
   5   6   4        9.30        6.79      1.89 o
   6   6   4       91.76       96.99      7.51 o
   7   6   4        4.32        8.64      3.87 o
   8   6   4       45.12       42.93      8.07 o
  -8   7   4        2.14        4.95      4.32 o
  -7   7   4       12.00        7.64      4.03 o
  -6   7   4        1.32        5.94      2.46 o
  -5   7   4        3.36       -3.81      3.81 o
  -4   7   4      334.47      376.97     26.65 o
  -3   7   4       30.05       29.36      5.55 o
  -2   7   4      134.16      133.61      7.23 o
  -1   7   4      145.34      127.21      4.84 o
   0   7   4      315.58      312.41      6.87 o
   1   7   4      145.10      119.22      5.10 o
   2   7   4      135.09      136.69      4.77 o
   3   7   4       30.21       28.89      2.19 o
   4   7   4      336.13      352.93     19.61 o
   5   7   4        3.43        0.74      2.11 o
   6   7   4        1.34        3.03      2.28 o
   7   7   4       11.99        7.15      2.74 o
   8   7   4        2.15        3.12      4.03 o
  -7   8   4        0.70        2.88      3.68 o
  -6   8   4        2.14        0.90      3.53 o
  -5   8   4       43.86       36.36      4.31 o
  -4   8   4       70.45       64.96      6.07 o
  -3   8   4      164.22      174.87     12.18 o
  -2   8   4      104.86       94.16      6.92 o
  -1   8   4      172.52      169.39      8.48 o
   0   8   4      282.33      271.18      9.40 o
   1   8   4      172.87      166.10      8.33 o
   2   8   4      105.41       84.40      4.34 o
   3   8   4      164.57      167.01     10.03 o
   4   8   4       70.57       67.88      5.63 o
   5   8   4       44.31       44.37      5.43 o
   6   8   4        2.13        1.11      2.19 o
   7   8   4        0.70        3.82      4.56 o
  -7   9   4        8.40       15.65      5.86 o
  -6   9   4        2.95        8.57      4.06 o
  -5   9   4        5.91        9.85      5.08 o
  -4   9   4       58.27       60.40      6.64 o
  -3   9   4        0.50       -1.24      3.40 o
  -2   9   4      130.31      136.22     10.60 o
  -1   9   4       98.31       98.57      7.75 o
   0   9   4      574.35      601.30     37.22 o
   1   9   4       98.68       87.78      5.87 o
   2   9   4      128.67      137.18      9.00 o
   3   9   4        0.47       -1.23      1.68 o
   4   9   4       58.21       56.28      6.55 o
   5   9   4        5.81        5.09      3.62 o
   6   9   4        2.89        2.19      3.70 o
   7   9   4        8.39        8.36      3.48 o
  -6  10   4       18.67       22.11      5.17 o
  -5  10   4        6.83        7.56      4.44 o
  -4  10   4       27.20       36.12      5.21 o
  -3  10   4       38.99       41.77      7.66 o
  -2  10   4       18.21       13.21      4.07 o
  -1  10   4       44.61       61.47      6.37 o
   0  10   4       61.46       62.08      5.13 o
   1  10   4       44.64       47.35      4.14 o
   2  10   4       18.42       15.21      2.35 o
   3  10   4       38.97       25.13      5.97 o
   4  10   4       27.25       34.20      5.32 o
   5  10   4        6.82        2.35      4.17 o
   6  10   4       18.74       23.12      4.67 o
  -5  11   4       12.08       17.17      4.01 o
  -4  11   4        4.13        5.53      3.10 o
  -3  11   4       16.36       13.02      2.83 o
  -2  11   4       20.22       15.63      3.36 o
  -1  11   4        4.74        1.09      4.28 o
   0  11   4        2.65        3.00      4.24 o
   1  11   4        4.69        4.62      2.95 o
   2  11   4       20.36       16.85      3.25 o
   3  11   4       16.40       20.93      6.76 o
   4  11   4        4.20        8.15      3.54 o
   5  11   4       12.04       13.35      3.75 o
  -4  12   4        5.55        8.05      6.09 o
  -3  12   4        4.85        5.56      4.56 o
  -2  12   4        2.86       -2.25      4.43 o
  -1  12   4        2.47        8.31      4.50 o
   0  12   4       28.74       20.68      3.84 o
   1  12   4        2.47        4.37      3.83 o
   2  12   4        2.80        3.21      3.21 o
   3  12   4        4.81        9.32      4.30 o
   4  12   4        5.52        7.37      4.47 o
  -2  13   4        0.78       -3.54      4.51 o
  -1  13   4       16.11       10.19      3.14 o
   0  13   4        4.71        9.31      3.95 o
   1  13   4       16.04       16.93      4.29 o
   2  13   4        0.80        0.00      4.96 o
   1   0   5      199.46      157.08      4.45 o
   2   0   5        0.20        2.39      1.10 o
   3   0   5      667.06      731.53     14.84 o
   4   0   5      487.89      550.88     15.97 o
   5   0   5      353.64      354.67     10.39 o
   6   0   5      189.39      208.37     11.14 o
   7   0   5       39.25       42.29      3.82 o
   8   0   5       33.80       33.75      4.89 o
   9   0   5        0.18        7.14      3.94 o
  -9   1   5       33.15       24.55      6.61 o
  -8   1   5        9.27        7.12      2.15 o
  -7   1   5       29.39       32.79      3.31 o
  -6   1   5      111.28      120.70      7.17 o
  -5   1   5      110.48      118.37      6.90 o
  -4   1   5      371.83      370.90     10.34 o
  -3   1   5      818.27      824.26     21.85 o
  -2   1   5       29.02       24.79      1.22 o
  -1   1   5      126.31      118.53      3.85 o
   0   1   5     1706.54     1671.87     22.37 o
   1   1   5      125.30      114.15      3.52 o
   2   1   5       29.43       25.68      1.62 o
   3   1   5      820.56      842.07     15.84 o
   4   1   5      371.67      385.41     10.31 o
   5   1   5      111.76      114.13      3.00 o
   6   1   5      111.17      115.59      6.16 o
   7   1   5       29.53       31.49      2.81 o
   8   1   5        9.56        6.91      1.97 o
   9   1   5       33.46       20.93      8.60 o
  -9   2   5       24.80       16.27      7.85 o
  -8   2   5       41.49       34.88      5.16 o
  -7   2   5      222.27      224.08     19.77 o
  -6   2   5       42.84       43.96      3.96 o
  -5   2   5      418.70      458.13     17.04 o
  -4   2   5      172.53      176.26      6.02 o
  -3   2   5      179.20      185.17      4.44 o
  -2   2   5       83.24       74.00      2.61 o
  -1   2   5     1906.59     1909.69     26.19 o
   0   2   5     1897.48     1867.27     26.27 o
   1   2   5     1901.37     1936.82     26.87 o
   2   2   5       84.14       75.62      2.64 o
   3   2   5      181.24      196.83      4.34 o
   4   2   5      170.56      173.67      5.61 o
   5   2   5      420.88      452.70     14.56 o
   6   2   5       43.63       51.69      4.09 o
   7   2   5      223.02      233.23     15.97 o
   8   2   5       41.56       34.84      4.90 o
   9   2   5       25.07       16.80      5.99 o
  -9   3   5       18.37       18.08      5.56 o
  -8   3   5       33.89       18.36      5.21 o
  -7   3   5       28.40       24.49      2.47 o
  -6   3   5       24.49       24.79      4.17 o
  -5   3   5       69.54       65.12      3.69 o
  -4   3   5      244.05      241.29      8.11 o
  -3   3   5      905.26      945.90     18.44 o
  -2   3   5      426.05      446.87      8.74 o
  -1   3   5     1053.63      974.42     14.12 o
   0   3   5      280.29      304.38      8.33 o
   1   3   5     1054.77      980.28     14.69 o
   2   3   5      430.81      456.15      9.02 o
   3   3   5      899.82      942.13     17.53 o
   4   3   5      244.31      236.30      6.56 o
   5   3   5       69.52       61.40      2.76 o
   6   3   5       24.32       26.36      3.12 o
   7   3   5       28.25       25.89      3.12 o
   8   3   5       34.05       24.29      4.93 o
   9   3   5       18.28        7.80      8.40 o
  -9   4   5        6.17        2.97      5.76 o
  -8   4   5        5.10        3.16      2.33 o
  -7   4   5       60.31       46.44      6.67 o
  -6   4   5      131.87      128.36     12.71 o
  -5   4   5       55.65       42.53      4.65 o
  -4   4   5      178.80      186.71      6.03 o
  -3   4   5       13.66       12.85      1.61 o
  -2   4   5     1395.32     1463.96     25.99 o
  -1   4   5     1356.09     1259.16     22.47 o
   0   4   5        7.31        3.54      1.93 o
   1   4   5     1357.44     1249.45     21.87 o
   2   4   5     1393.69     1467.91     26.29 o
   3   4   5       12.99       10.22      1.45 o
   4   4   5      180.61      183.77      5.11 o
   5   4   5       55.56       51.32      4.38 o
   6   4   5      131.87      152.49     10.66 o
   7   4   5       60.29       51.14      4.96 o
   8   4   5        5.11        6.22      1.93 o
   9   4   5        6.12        6.76      6.17 o
  -8   5   5       16.68       15.25      4.73 o
  -7   5   5       12.03       11.82      2.15 o
  -6   5   5       50.38       47.61      5.24 o
  -5   5   5       44.76       46.38      4.21 o
  -4   5   5       34.35       43.04      3.16 o
  -3   5   5       30.24       32.14      2.42 o
  -2   5   5      608.28      614.07     15.48 o
  -1   5   5      512.74      497.30      9.67 o
   0   5   5      263.08      257.87      7.06 o
   1   5   5      513.83      502.94     10.06 o
   2   5   5      606.40      603.47     15.16 o
   3   5   5       29.46       35.06      2.04 o
   4   5   5       33.58       31.33      1.82 o
   5   5   5       44.54       49.90      3.39 o
   6   5   5       50.19       47.68      3.94 o
   7   5   5       12.09       12.84      2.60 o
   8   5   5       16.70       11.70      2.57 o
  -8   6   5        0.51        3.64      2.92 o
  -7   6   5       52.87       57.55      9.11 o
  -6   6   5       26.62       28.06      3.71 o
  -5   6   5       39.77       46.33      5.21 o
  -4   6   5       15.14       10.46      3.56 o
  -3   6   5      205.77      210.97      8.35 o
  -2   6   5       33.01       34.30      3.10 o
  -1   6   5      668.52      658.51     16.89 o
   0   6   5       59.98       71.84      3.59 o
   1   6   5      667.71      656.38     16.38 o
   2   6   5       33.16       34.20      2.24 o
   3   6   5      204.54      201.32      7.25 o
   4   6   5       15.50       14.03      2.62 o
   5   6   5       39.94       44.85      4.71 o
   6   6   5       26.34       24.76      2.36 o
   7   6   5       53.18       50.29      6.90 o
   8   6   5        0.48       -0.84      3.35 o
  -8   7   5       12.24       16.24      4.77 o
  -7   7   5       14.88       13.04      3.02 o
  -6   7   5       28.30       23.30      4.50 o
  -5   7   5       35.86       36.51      4.23 o
  -4   7   5      280.80      319.29     26.53 o
  -3   7   5        9.66        8.37      2.42 o
  -2   7   5      230.04      207.40      8.19 o
  -1   7   5      138.74      141.59      4.97 o
   0   7   5      233.23      249.69      8.21 o
   1   7   5      139.66      148.99      4.78 o
   2   7   5      229.77      214.51      7.24 o
   3   7   5        9.98       11.34      2.10 o
   4   7   5      280.81      302.73     19.15 o
   5   7   5       35.78       28.88      2.50 o
   6   7   5       28.65       20.26      3.72 o
   7   7   5       15.02       11.08      3.01 o
   8   7   5       12.36       12.32      4.44 o
  -7   8   5       24.79       26.01      6.22 o
  -6   8   5       50.40       54.83      7.90 o
  -5   8   5       26.86       30.68      7.61 o
  -4   8   5       70.06       73.01      7.85 o
  -3   8   5      223.25      228.27     19.62 o
  -2   8   5      160.45      150.76     10.49 o
  -1   8   5        0.69        6.01      3.75 o
   0   8   5       98.00      102.60      5.92 o
   1   8   5        0.66        5.92      3.01 o
   2   8   5      160.10      159.77      9.58 o
   3   8   5      223.62      219.70     15.15 o
   4   8   5       70.72       72.36      5.82 o
   5   8   5       26.65       23.87      4.79 o
   6   8   5       50.19       46.46      6.31 o
   7   8   5       24.72       28.54      6.63 o
  -6   9   5       19.93       22.99      7.94 o
  -5   9   5       48.02       52.50      7.18 o
  -4   9   5       10.61       15.35      3.22 o
  -3   9   5      111.31      114.27      9.45 o
  -2   9   5      158.96      132.23     12.32 o
  -1   9   5       14.03       12.10      3.81 o
   0   9   5        8.74        8.73      2.65 o
   1   9   5       13.83       10.61      2.25 o
   2   9   5      159.45      146.13      9.71 o
   3   9   5      111.59      108.15      8.30 o
   4   9   5       10.58       14.81      2.93 o
   5   9   5       48.14       51.53      6.35 o
   6   9   5       19.92       24.91      4.92 o
  -6  10   5       16.82       22.71      5.63 o
  -5  10   5        6.34        6.50      4.76 o
  -4  10   5       13.91       12.02      4.50 o
  -3  10   5       29.11       22.74      6.07 o
  -2  10   5        3.07        8.47      3.49 o
  -1  10   5       62.38       63.55      5.93 o
   0  10   5       26.50       32.62      3.71 o
   1  10   5       62.23       59.41      5.45 o
   2  10   5        3.11        5.54      2.54 o
   3  10   5       29.47       13.79      5.50 o
   4  10   5       13.81       12.47      2.64 o
   5  10   5        6.26        7.88      4.17 o
   6  10   5       16.82       18.85      4.73 o
  -5  11   5       14.75       15.80      4.22 o
  -4  11   5        0.70        0.69      4.25 o
  -3  11   5       56.01       56.67      8.26 o
  -2  11   5       11.28       17.24      3.79 o
  -1  11   5       20.57       21.84      4.80 o
   0  11   5       18.30       19.34      3.04 o
   1  11   5       20.78       22.43      3.43 o
   2  11   5       11.49        6.89      2.60 o
   3  11   5       56.22       63.93      9.26 o
   4  11   5        0.72       -1.02      4.78 o
   5  11   5       14.78       14.32      5.07 o
  -4  12   5       15.72       19.50      6.83 o
  -3  12   5       11.72       10.40      4.18 o
  -2  12   5       10.77       14.74      3.70 o
  -1  12   5       11.67       14.47      4.12 o
   0  12   5       28.99       30.02      5.25 o
   1  12   5       11.52       13.10      3.89 o
   2  12   5       10.83        8.04      3.89 o
   3  12   5       11.80       11.58      4.02 o
   4  12   5       15.82       21.91      6.37 o
  -1  13   5       23.00       23.20      5.46 o
   0  13   5       10.16       10.77      4.62 o
   1  13   5       22.86       23.96      5.43 o
   0   0   6     2697.18     2411.22     45.94 o
   1   0   6      771.68      696.07     16.92 o
   2   0   6      365.03      340.57     11.17 o
   3   0   6        8.17       10.84      1.56 o
   4   0   6       23.99       24.53      2.17 o
   5   0   6      231.84      238.94      9.46 o
   6   0   6       11.02        8.00      2.05 o
   7   0   6       41.64       35.92      3.53 o
   8   0   6        1.59        5.49      3.43 o
   9   0   6       17.93       26.22      6.16 o
  -9   1   6       13.93       23.15      7.04 o
  -8   1   6       19.38       34.37      5.32 o
  -7   1   6        8.08        8.85      2.16 o
  -6   1   6      232.15      248.90     18.87 o
  -5   1   6      363.03      407.57     17.13 o
  -4   1   6       76.25       69.46      3.97 o
  -3   1   6      287.36      276.66      8.66 o
  -2   1   6      370.93      387.54     10.79 o
  -1   1   6      164.29      173.39      5.32 o
   0   1   6     1336.82     1259.22     17.59 o
   1   1   6      166.96      170.98      4.72 o
   2   1   6      371.76      387.51     10.13 o
   3   1   6      289.51      286.62      6.52 o
   4   1   6       77.04       76.24      3.91 o
   5   1   6      363.23      373.85     12.36 o
   6   1   6      231.51      249.30     15.03 o
   7   1   6        8.07        4.77      1.38 o
   8   1   6       19.49       13.10      4.31 o
   9   1   6       13.86       11.69      7.46 o
  -9   2   6        8.58        8.64      6.60 o
  -8   2   6        0.59       -0.18      2.78 o
  -7   2   6      142.42      163.64     15.56 o
  -6   2   6       26.65       22.17      2.18 o
  -5   2   6       97.82       99.91      4.08 o
  -4   2   6      258.63      265.46      7.64 o
  -3   2   6      666.27      695.10     13.72 o
  -2   2   6     1108.90     1093.44     15.60 o
  -1   2   6      258.62      246.42      6.82 o
   0   2   6      787.14      825.80     13.23 o
   1   2   6      260.10      243.79      6.93 o
   2   2   6     1109.44     1116.21     16.19 o
   3   2   6      664.69      693.50     12.21 o
   4   2   6      258.98      260.89      7.36 o
   5   2   6       99.24      101.48      3.97 o
   6   2   6       26.68       28.26      3.21 o
   7   2   6      143.30      148.60     11.33 o
   8   2   6        0.61        0.58      2.94 o
   9   2   6        8.69        8.48      4.91 o
  -9   3   6        4.23       -4.81      4.81 o
  -8   3   6       66.99       40.55      8.64 o
  -7   3   6      132.90      118.30     12.75 o
  -6   3   6      123.25      126.40      9.70 o
  -5   3   6       21.79       25.11      3.14 o
  -4   3   6       22.67       21.15      1.53 o
  -3   3   6      498.80      481.78     12.25 o
  -2   3   6     1647.99     1728.14     30.89 o
  -1   3   6     1811.41     1901.76     27.19 o
   0   3   6        0.54        2.25      1.61 o
   1   3   6     1809.50     1873.42     25.55 o
   2   3   6     1650.68     1745.18     33.52 o
   3   3   6      496.92      488.52     12.31 o
   4   3   6       22.00       23.67      2.75 o
   5   3   6       21.93       23.51      2.60 o
   6   3   6      124.98      133.79      9.35 o
   7   3   6      133.38      134.73     12.07 o
   8   3   6       66.94       61.54      7.77 o
   9   3   6        4.24        9.10      4.65 o
  -8   4   6       20.64       21.52      5.29 o
  -7   4   6       20.05       14.33      4.95 o
  -6   4   6       32.31       28.42      3.21 o
  -5   4   6      149.83      152.14      9.91 o
  -4   4   6       25.89       23.42      2.44 o
  -3   4   6      471.47      483.50     12.88 o
  -2   4   6      275.27      312.14      6.81 o
  -1   4   6       43.62       51.41      2.58 o
   0   4   6      181.54      178.79      5.13 o
   1   4   6       43.24       45.78      2.98 o
   2   4   6      274.81      297.25      6.34 o
   3   4   6      471.27      479.55     12.40 o
   4   4   6       26.08       24.01      2.02 o
   5   4   6      150.08      164.67      7.76 o
   6   4   6       32.13       31.93      2.89 o
   7   4   6       20.11       22.91      3.23 o
   8   4   6       20.76       14.16      3.71 o
  -8   5   6       21.42       12.63      4.67 o
  -7   5   6       12.27        6.92      2.17 o
  -6   5   6       63.94       73.65      8.01 o
  -5   5   6       31.17       36.53      3.85 o
  -4   5   6      161.00      156.07      6.87 o
  -3   5   6       29.75       34.67      2.79 o
  -2   5   6      300.35      288.77      8.08 o
  -1   5   6       73.15       80.26      3.56 o
   0   5   6      410.54      417.24      8.43 o
   1   5   6       72.27       76.26      3.22 o
   2   5   6      300.98      287.15      7.81 o
   3   5   6       29.84       27.14      1.63 o
   4   5   6      159.28      158.27      5.96 o
   5   5   6       31.07       26.08      3.11 o
   6   5   6       63.59       66.49      5.04 o
   7   5   6       12.38       15.08      2.38 o
   8   5   6       21.28       20.97      3.93 o
  -8   6   6        3.49        3.58      5.89 o
  -7   6   6       24.11       12.56      3.70 o
  -6   6   6       23.87       24.55      4.28 o
  -5   6   6       10.16       10.64      4.15 o
  -4   6   6       68.96       91.12      6.42 o
  -3   6   6       41.89       47.97      4.14 o
  -2   6   6       73.51       67.87      3.57 o
  -1   6   6       11.92       12.04      2.44 o
   0   6   6        0.15        4.68      1.67 o
   1   6   6       11.77       14.18      2.38 o
   2   6   6       73.45       72.55      4.00 o
   3   6   6       41.21       44.66      2.72 o
   4   6   6       68.91       83.82      4.69 o
   5   6   6        9.81       11.45      2.76 o
   6   6   6       23.95       21.38      4.94 o
   7   6   6       23.95       20.70      3.86 o
   8   6   6        3.50        2.52      4.00 o
  -7   7   6       18.05       14.36      4.07 o
  -6   7   6       50.48       42.15      6.58 o
  -5   7   6       35.71       32.08      7.01 o
  -4   7   6       40.56       36.25      4.57 o
  -3   7   6      139.80      147.93      8.73 o
  -2   7   6      138.89      138.47      5.68 o
  -1   7   6      265.42      267.59      9.41 o
   0   7   6        0.15        4.83      2.02 o
   1   7   6      264.77      264.91      9.19 o
   2   7   6      139.26      142.83      5.43 o
   3   7   6      139.36      148.11      7.77 o
   4   7   6       40.83       23.11      5.01 o
   5   7   6       35.43       32.11      2.84 o
   6   7   6       50.46       52.38      6.36 o
   7   7   6       17.99       13.21      3.10 o
  -7   8   6        3.53        1.03      3.27 o
  -6   8   6        9.10        5.63      3.31 o
  -5   8   6       28.15       27.15      5.38 o
  -4   8   6       99.30      105.14      9.91 o
  -3   8   6      267.74      295.07     24.94 o
  -2   8   6      145.43      146.69     10.12 o
  -1   8   6       38.86       32.16      3.82 o
   0   8   6      354.74      352.08     17.98 o
   1   8   6       38.54       33.93      2.43 o
   2   8   6      145.54      167.02      9.24 o
   3   8   6      268.38      291.72     20.25 o
   4   8   6       99.29       90.75      6.90 o
   5   8   6       28.22       23.73      3.30 o
   6   8   6        9.04        6.48      2.60 o
   7   8   6        3.53        2.00      3.42 o
  -6   9   6        5.71       10.74      4.54 o
  -5   9   6       12.60        7.16      7.00 o
  -4   9   6       22.63       26.52      4.80 o
  -3   9   6      101.14      113.91     13.18 o
  -2   9   6        2.03        5.64      3.38 o
  -1   9   6      186.49      189.15     13.34 o
   0   9   6       59.16       69.53      5.56 o
   1   9   6      186.94      180.54     12.71 o
   2   9   6        1.98        0.03      1.93 o
   3   9   6      101.75      112.92      8.58 o
   4   9   6       22.86       22.20      3.18 o
   5   9   6       12.76       10.71      3.14 o
   6   9   6        5.74        7.08      3.97 o
  -6  10   6        0.70        2.72      3.83 o
  -5  10   6       16.62       23.84      5.14 o
  -4  10   6        5.44        9.07      6.06 o
  -3  10   6        6.16        9.72      3.12 o
  -2  10   6       76.53       93.63      9.70 o
  -1  10   6        0.79        0.94      3.02 o
   0  10   6       34.22       29.65      5.56 o
   1  10   6        0.82        0.16      3.03 o
   2  10   6       76.64       77.64      6.75 o
   3  10   6        6.31        5.51      2.23 o
   4  10   6        5.47        4.43      2.87 o
   5  10   6       16.70       14.38      3.87 o
   6  10   6        0.69        9.69      4.22 o
  -5  11   6        8.45        7.65      5.51 o
  -4  11   6       11.57       18.58      4.97 o
  -3  11   6       21.90       24.44      5.17 o
  -2  11   6        6.94        8.82      3.06 o
  -1  11   6        0.52        0.09      4.06 o
   0  11   6       12.11       14.86      4.86 o
   1  11   6        0.49        0.32      2.92 o
   2  11   6        6.87        4.19      2.72 o
   3  11   6       21.79       17.12      3.73 o
   4  11   6       11.60       13.09      3.54 o
   5  11   6        8.42        0.20      5.14 o
  -3  12   6       58.71       66.75     10.98 o
  -2  12   6        0.71       -1.82      3.53 o
  -1  12   6       14.56        9.83      5.29 o
   0  12   6        2.22        4.40      4.13 o
   1  12   6       14.57        8.03      3.89 o
   2  12   6        0.70        7.80      4.21 o
   3  12   6       58.67       62.14     11.83 o
  -1  13   6        3.24        4.04      3.68 o
   0  13   6        6.36       12.72      3.64 o
   1  13   6        3.21        7.19      5.12 o
   1   0   7      565.19      577.24     15.40 o
   2   0   7      153.12      203.63      6.02 o
   3   0   7       29.79       25.54      3.24 o
   4   0   7      265.28      277.67      8.71 o
   5   0   7        2.04        7.42      2.81 o
   6   0   7      238.08      242.05     16.57 o
   7   0   7        0.67        0.72      2.37 o
   8   0   7       56.21       39.61     12.90 o
   9   0   7       11.95       16.39      7.11 o
  -9   1   7       36.19       41.97      9.14 o
  -8   1   7       14.34       11.37      3.16 o
  -7   1   7      185.12      226.62     20.00 o
  -6   1   7       21.03       17.93      2.52 o
  -5   1   7       92.57       91.74      4.91 o
  -4   1   7      175.61      164.68      5.89 o
  -3   1   7      439.89      442.52     10.00 o
  -2   1   7      236.19      227.18      6.37 o
  -1   1   7      704.62      653.85     17.52 o
   0   1   7      560.95      526.96     13.70 o
   1   1   7      703.95      653.89     16.90 o
   2   1   7      234.60      229.54      5.08 o
   3   1   7      440.08      449.15      9.48 o
   4   1   7      176.82      178.81      5.64 o
   5   1   7       94.61      101.17      5.62 o
   6   1   7       20.84       17.76      2.25 o
   7   1   7      186.57      206.70     21.22 o
   8   1   7       14.39       12.98      5.43 o
   9   1   7       36.22       27.57      9.66 o
  -9   2   7        4.69        6.21      6.96 o
  -8   2   7       38.57       34.92      5.94 o
  -7   2   7       68.48       68.66      8.02 o
  -6   2   7       27.00       21.17      3.62 o
  -5   2   7       47.49       47.07      3.44 o
  -4   2   7      109.50      107.81      3.68 o
  -3   2   7       94.10       96.75      3.33 o
  -2   2   7     1568.28     1716.94     32.03 o
  -1   2   7      417.21      417.68     11.33 o
   0   2   7      243.44      258.31      7.26 o
   1   2   7      421.70      429.40     11.37 o
   2   2   7     1568.89     1700.65     31.69 o
   3   2   7       93.90       97.73      3.28 o
   4   2   7      110.34      108.02      4.98 o
   5   2   7       47.23       47.23      4.46 o
   6   2   7       26.89       28.31      2.33 o
   7   2   7       68.47       60.46      6.00 o
   8   2   7       38.23       40.30      9.36 o
   9   2   7        4.67        8.40      5.14 o
  -9   3   7        8.60        3.56     13.53 o
  -8   3   7        2.66        9.48      3.24 o
  -7   3   7        1.07        2.98      2.08 o
  -6   3   7       19.26       16.69      1.89 o
  -5   3   7      164.97      151.57      8.85 o
  -4   3   7       92.93       95.20      4.82 o
  -3   3   7      308.35      305.61      8.27 o
  -2   3   7     1621.52     1676.39     30.01 o
  -1   3   7      187.79      188.99      4.58 o
   0   3   7       10.69        7.14      1.16 o
   1   3   7      186.98      188.69      7.19 o
   2   3   7     1619.56     1689.74     30.31 o
   3   3   7      308.34      309.23      8.12 o
   4   3   7       93.55       95.23      3.15 o
   5   3   7      164.62      166.20      8.47 o
   6   3   7       19.37       17.57      1.86 o
   7   3   7        1.01        1.97      1.77 o
   8   3   7        2.68        3.69      3.21 o
   9   3   7        8.58       14.02      5.71 o
  -8   4   7        3.85        4.74      4.14 o
  -7   4   7       44.82       26.58      4.42 o
  -6   4   7        7.22        4.07      1.77 o
  -5   4   7      246.63      239.83     17.43 o
  -4   4   7      148.14      137.11      5.40 o
  -3   4   7      109.38      107.97      3.82 o
  -2   4   7      470.67      510.12     13.02 o
  -1   4   7     1980.23     2083.02     36.92 o
   0   4   7      247.79      263.34      6.00 o
   1   4   7     1976.65     2082.77     36.64 o
   2   4   7      470.05      523.53     13.36 o
   3   4   7      108.49      106.93      3.72 o
   4   4   7      147.70      146.93      7.52 o
   5   4   7      246.61      249.13     13.90 o
   6   4   7        7.19        8.58      1.50 o
   7   4   7       44.82       38.92      5.12 o
   8   4   7        3.85        7.20      2.67 o
  -8   5   7        4.33        7.58      6.60 o
  -7   5   7        3.05        5.23      3.04 o
  -6   5   7       26.96       23.64      3.44 o
  -5   5   7       94.63       94.43      8.38 o
  -4   5   7      192.24      199.09     11.59 o
  -3   5   7        2.63        3.74      2.20 o
  -2   5   7      262.23      276.46      9.40 o
  -1   5   7      248.63      246.83      6.85 o
   0   5   7       40.22       34.68      2.77 o
   1   5   7      248.85      249.20      7.08 o
   2   5   7      264.99      277.60      7.86 o
   3   5   7        2.59        5.26      1.73 o
   4   5   7      192.91      197.18      9.52 o
   5   5   7       95.15       90.94      6.43 o
   6   5   7       27.14       22.82      2.65 o
   7   5   7        2.96        6.67      2.27 o
   8   5   7        4.37        6.17      2.35 o
  -8   6   7        5.45        5.12      2.90 o
  -7   6   7       22.72       16.16      3.57 o
  -6   6   7       19.55       23.28      4.77 o
  -5   6   7      105.47       88.55     11.68 o
  -4   6   7      162.67      163.67     10.53 o
  -3   6   7      144.82      152.44      6.42 o
  -2   6   7       33.21       26.91      1.90 o
  -1   6   7       28.73       23.15      1.93 o
   0   6   7        0.14        5.73      2.66 o
   1   6   7       27.90       24.58      2.79 o
   2   6   7       33.06       31.91      3.02 o
   3   6   7      146.12      153.82      5.87 o
   4   6   7      162.07      148.42      9.10 o
   5   6   7      105.23      108.59      7.56 o
   6   6   7       19.62       18.04      3.13 o
   7   6   7       22.61       26.39      5.33 o
   8   6   7        5.41        6.23      3.08 o
  -7   7   7       25.70       29.18      6.41 o
  -6   7   7        6.75        9.70      3.68 o
  -5   7   7       27.58       31.25      5.68 o
  -4   7   7      176.86      179.64     15.44 o
  -3   7   7        9.28        8.25      4.19 o
  -2   7   7      108.34      105.57      5.54 o
  -1   7   7       20.52       24.72      2.53 o
   0   7   7       23.50       25.25      2.08 o
   1   7   7       20.70       23.39      2.09 o
   2   7   7      107.88       98.37      5.25 o
   3   7   7        9.01        8.61      2.52 o
   4   7   7      176.53      181.62     13.38 o
   5   7   7       27.23       27.23      3.05 o
   6   7   7        6.67        6.82      3.13 o
   7   7   7       25.67       23.54      4.36 o
  -7   8   7        1.87        6.94      4.02 o
  -6   8   7       54.80       60.19     11.44 o
  -5   8   7        0.80       -1.81      3.88 o
  -4   8   7       37.57       50.08      5.52 o
  -3   8   7       24.17       14.59      3.10 o
  -2   8   7       69.38       81.44      6.88 o
  -1   8   7      110.68      121.44      9.47 o
   0   8   7        4.09        4.48      2.83 o
   1   8   7      110.75      116.69      7.14 o
   2   8   7       69.33       68.61      4.56 o
   3   8   7       24.28       26.96      4.30 o
   4   8   7       37.91       40.07      3.65 o
   5   8   7        0.81        0.55      2.19 o
   6   8   7       54.86       62.82      9.40 o
   7   8   7        1.88        3.91      5.00 o
  -6   9   7        1.39        3.80      4.88 o
  -5   9   7       15.36       21.90      4.10 o
  -4   9   7       21.09       30.37      5.59 o
  -3   9   7      184.92      209.67     23.37 o
  -2   9   7       24.50       30.91      3.67 o
  -1   9   7       18.80       19.37      4.74 o
   0   9   7       36.07       34.51      3.91 o
   1   9   7       18.78       19.80      2.63 o
   2   9   7       24.30       26.07      2.96 o
   3   9   7      185.14      204.05     18.28 o
   4   9   7       21.17       20.56      3.46 o
   5   9   7       15.25       17.10      4.87 o
   6   9   7        1.38        5.33      3.62 o
  -5  10   7        5.67        5.71      3.30 o
  -4  10   7        9.75       12.55      4.79 o
  -3  10   7        6.42        9.77      2.88 o
  -2  10   7       24.15       22.58      6.19 o
  -1  10   7       44.97       54.71      5.20 o
   0  10   7        8.47       11.95      3.70 o
   1  10   7       45.11       40.58      6.24 o
   2  10   7       24.01       16.63      3.01 o
   3  10   7        6.48        1.84      2.83 o
   4  10   7        9.73       11.07      3.11 o
   5  10   7        5.70        8.44      3.50 o
  -4  11   7        8.28        6.10      4.43 o
  -3  11   7       15.23       17.27      5.51 o
  -2  11   7       65.97       72.92     10.94 o
  -1  11   7       15.23       15.86      3.92 o
   0  11   7      117.33      136.69     16.47 o
   1  11   7       15.17       13.31      5.44 o
   2  11   7       65.82       68.91      8.63 o
   3  11   7       15.21       17.98      4.08 o
   4  11   7        8.21        8.34      3.92 o
  -3  12   7       18.31       15.59      5.05 o
  -2  12   7        0.10        1.65      4.43 o
  -1  12   7       54.76       66.97     12.32 o
   0  12   7       14.11       10.81      3.44 o
   1  12   7       54.71       50.00      8.32 o
   2  12   7        0.11        3.41      6.61 o
   3  12   7       18.30       24.03      4.94 o
   0   0   8      842.51      739.61     24.75 o
   1   0   8      320.75      340.95      9.88 o
   2   0   8      422.98      478.29     10.13 o
   3   0   8        0.90        5.43      2.39 o
   4   0   8      305.82      337.09      6.95 o
   5   0   8       32.89       40.18      2.58 o
   6   0   8        2.53        3.31      2.59 o
   7   0   8       29.95       22.44      4.03 o
   8   0   8       22.64       27.89      5.21 o
   9   0   8        2.61       -0.09      3.80 o
  -9   1   8       32.44       41.75      9.61 o
  -8   1   8       10.32       16.36      3.01 o
  -7   1   8       17.66       15.33      2.64 o
  -6   1   8       42.55       49.34      5.18 o
  -5   1   8       72.90       69.80      4.06 o
  -4   1   8      248.56      265.44      6.50 o
  -3   1   8      237.86      231.84      7.47 o
  -2   1   8      362.91      358.07      6.92 o
  -1   1   8      139.00      118.27      3.47 o
   0   1   8     6591.72     6927.86     92.75 o
   1   1   8      139.11      112.07      4.12 o
   2   1   8      359.16      343.70      8.35 o
   3   1   8      237.42      229.66      6.80 o
   4   1   8      246.85      260.36      6.70 o
   5   1   8       72.29       69.86      3.20 o
   6   1   8       42.75       42.06      3.53 o
   7   1   8       17.85       20.30      3.74 o
   8   1   8       10.42       11.91      3.83 o
   9   1   8       32.30       31.62      8.64 o
  -9   2   8        7.91       11.56      4.28 o
  -8   2   8       33.69       22.37      4.94 o
  -7   2   8       24.07       32.44      5.07 o
  -6   2   8       11.96        8.59      2.95 o
  -5   2   8       69.37       68.68      8.53 o
  -4   2   8      257.92      267.90      6.34 o
  -3   2   8      405.12      416.88     11.21 o
  -2   2   8      211.49      227.11      5.42 o
  -1   2   8      253.64      250.21      5.67 o
   0   2   8     1555.65     1553.39     26.89 o
   1   2   8      251.50      246.05      5.31 o
   2   2   8      213.38      227.77      5.11 o
   3   2   8      402.79      408.40     10.72 o
   4   2   8      258.69      251.99      6.25 o
   5   2   8       68.86       64.50      4.39 o
   6   2   8       11.80       11.99      1.99 o
   7   2   8       24.00       26.26      3.52 o
   8   2   8       33.78       35.91      6.07 o
   9   2   8        7.91       12.42      6.82 o
  -8   3   8       45.92       52.90     12.25 o
  -7   3   8       68.87       79.27     14.22 o
  -6   3   8      209.51      206.54     18.70 o
  -5   3   8       57.48       60.00      4.48 o
  -4   3   8      115.67      113.47      4.79 o
  -3   3   8      124.07      111.67      4.29 o
  -2   3   8      138.60      144.18      4.56 o
  -1   3   8      317.75      330.71      6.67 o
   0   3   8      467.68      501.79      9.67 o
   1   3   8      317.81      344.65      7.36 o
   2   3   8      138.02      143.30      4.11 o
   3   3   8      123.94      114.38      3.95 o
   4   3   8      116.17      118.41      4.27 o
   5   3   8       57.66       52.14      3.78 o
   6   3   8      207.64      217.56     16.47 o
   7   3   8       69.13       70.83      8.70 o
   8   3   8       45.64       57.46     10.16 o
  -8   4   8       28.13       16.02      9.17 o
  -7   4   8       21.34       18.24      3.57 o
  -6   4   8        8.38        6.02      1.10 o
  -5   4   8      230.42      226.19     14.72 o
  -4   4   8      173.15      165.65      6.17 o
  -3   4   8      120.58      121.23      3.70 o
  -2   4   8      224.68      228.98      6.70 o
  -1   4   8      718.89      735.42     18.05 o
   0   4   8       19.71       21.61      1.44 o
   1   4   8      718.47      734.90     17.88 o
   2   4   8      224.13      226.22      7.81 o
   3   4   8      121.52      123.17      3.94 o
   4   4   8      173.64      173.28      6.29 o
   5   4   8      230.93      236.32     13.25 o
   6   4   8        8.42       10.17      3.34 o
   7   4   8       21.10       20.45      3.98 o
   8   4   8       28.29       27.27      5.42 o
  -8   5   8       36.92       29.82      8.90 o
  -7   5   8       29.85       17.99      5.05 o
  -6   5   8       57.47       48.17      6.85 o
  -5   5   8      119.82      111.17     10.54 o
  -4   5   8      529.54      561.15     28.79 o
  -3   5   8       38.32       34.54      2.13 o
  -2   5   8        6.78       11.07      2.13 o
  -1   5   8      152.34      155.82      5.10 o
   0   5   8        2.61        8.12      1.74 o
   1   5   8      151.52      138.37      4.75 o
   2   5   8        6.88        8.83      2.40 o
   3   5   8       37.71       41.66      3.21 o
   4   5   8      528.90      569.72     27.78 o
   5   5   8      120.26      105.76      7.42 o
   6   5   8       58.09       61.16      4.91 o
   7   5   8       29.80       27.93      5.54 o
   8   5   8       37.13       35.93      5.90 o
  -8   6   8        7.12       11.18      6.98 o
  -7   6   8       18.82       20.86      4.50 o
  -6   6   8       31.37       32.32      5.93 o
  -5   6   8      130.52      150.16     13.43 o
  -4   6   8      309.64      321.62     20.27 o
  -3   6   8      128.09      126.27      6.84 o
  -2   6   8      164.67      162.39      6.28 o
  -1   6   8      415.12      442.19      9.59 o
   0   6   8       57.26       43.20      3.27 o
   1   6   8      413.68      414.28      9.63 o
   2   6   8      165.97      168.14      6.31 o
   3   6   8      127.70      137.14      6.83 o
   4   6   8      310.80      332.52     19.42 o
   5   6   8      130.07      127.66      8.66 o
   6   6   8       31.26       25.19      3.72 o
   7   6   8       18.95       21.97      3.73 o
   8   6   8        7.04        6.01      4.19 o
  -7   7   8        5.82        1.04      5.31 o
  -6   7   8       11.21       24.71      5.78 o
  -5   7   8       22.79       19.88      3.31 o
  -4   7   8       54.11       52.73      5.14 o
  -3   7   8        7.20       14.25      3.39 o
  -2   7   8       56.59       55.41      3.82 o
  -1   7   8       61.64       64.37      6.01 o
   0   7   8       88.48       89.02      3.98 o
   1   7   8       62.90       59.02      4.14 o
   2   7   8       56.26       51.48      3.44 o
   3   7   8        7.30        8.37      4.06 o
   4   7   8       53.84       50.06      4.39 o
   5   7   8       22.77       17.42      2.29 o
   6   7   8       11.28        8.72      2.98 o
   7   7   8        5.76        9.36      2.89 o
  -7   8   8        1.11       -1.24      5.10 o
  -6   8   8        8.59        6.07      3.09 o
  -5   8   8       14.11       11.68      4.14 o
  -4   8   8       67.47       79.33      8.84 o
  -3   8   8       79.07       83.18      7.27 o
  -2   8   8      124.73      105.71      8.54 o
  -1   8   8       57.28       49.82      5.09 o
   0   8   8       82.73       84.24      5.94 o
   1   8   8       57.92       61.08      4.73 o
   2   8   8      123.27      111.91      8.17 o
   3   8   8       78.46       75.77      6.68 o
   4   8   8       67.43       76.16      7.30 o
   5   8   8       14.25       12.94      2.76 o
   6   8   8        8.56        7.81      2.51 o
   7   8   8        1.10        4.07      4.62 o
  -6   9   8        5.99       10.22      4.07 o
  -5   9   8        5.52        3.51      5.31 o
  -4   9   8       10.93       13.90      3.23 o
  -3   9   8       67.94       76.60      8.10 o
  -2   9   8        0.89        7.51      3.99 o
  -1   9   8       90.12      107.17      9.25 o
   0   9   8      196.30      200.99     14.67 o
   1   9   8       89.84      107.30      8.14 o
   2   9   8        0.97        3.30      2.64 o
   3   9   8       67.98       85.44      7.94 o
   4   9   8       10.98        8.74      2.62 o
   5   9   8        5.62        2.93      2.35 o
   6   9   8        5.95       15.88      4.11 o
  -5  10   8       12.39       11.96      4.04 o
  -4  10   8       22.86       23.72      5.17 o
  -3  10   8       28.92       32.10      8.11 o
  -2  10   8      115.69      139.01     16.97 o
  -1  10   8       22.12       17.20      4.57 o
   0  10   8      167.42      170.92     20.51 o
   1  10   8       22.13       13.55      3.37 o
   2  10   8      115.83      129.47     14.62 o
   3  10   8       28.99       17.45      4.00 o
   4  10   8       22.85       27.42      4.54 o
   5  10   8       12.37       11.62      2.98 o
  -4  11   8       17.98       20.49      4.95 o
  -3  11   8        8.90        9.14      4.09 o
  -2  11   8        5.07        7.13      3.15 o
  -1  11   8       46.78       53.75      7.56 o
   0  11   8       17.02       14.84      4.92 o
   1  11   8       46.85       46.96      6.55 o
   2  11   8        5.10        5.84      4.25 o
   3  11   8        8.92       15.21      4.13 o
   4  11   8       17.94       16.98      4.40 o
  -3  12   8        4.81        8.64      4.76 o
  -2  12   8        1.50       -1.03      5.15 o
  -1  12   8        0.64        1.75      6.56 o
   0  12   8        6.27        7.07      5.32 o
   1  12   8        0.64        4.74      3.29 o
   2  12   8        1.52        1.91      3.67 o
   3  12   8        4.87        4.57      3.45 o
   1   0   9      296.72      332.48      7.09 o
   2   0   9       23.90       33.43      2.62 o
   3   0   9      145.13      148.26      5.57 o
   4   0   9       16.53       15.50      1.98 o
   5   0   9      860.87     1009.78     55.26 o
   6   0   9        5.07        5.92      2.22 o
   7   0   9       14.03       12.96      3.07 o
   8   0   9        3.83        6.51      3.27 o
  -8   1   9       63.00       76.89     15.20 o
  -7   1   9       10.12       10.93      4.14 o
  -6   1   9      125.91      148.44     13.36 o
  -5   1   9       51.72       57.56      3.92 o
  -4   1   9      232.15      231.25      6.40 o
  -3   1   9       73.93       76.13      2.91 o
  -2   1   9      280.03      275.11      6.69 o
  -1   1   9      302.64      319.95      6.60 o
   0   1   9       28.25       30.64      2.13 o
   1   1   9      304.74      313.26      6.75 o
   2   1   9      282.01      268.21      6.00 o
   3   1   9       73.78       74.12      3.21 o
   4   1   9      231.27      216.64      5.92 o
   5   1   9       51.34       47.32      4.16 o
   6   1   9      126.17      136.31     11.45 o
   7   1   9       10.19       11.47      3.31 o
   8   1   9       62.93       72.67     14.94 o
  -8   2   9        9.09        4.66      5.44 o
  -7   2   9       18.89       23.87      4.39 o
  -6   2   9      113.12      131.78     12.84 o
  -5   2   9       86.74       85.47      5.72 o
  -4   2   9      109.08      105.09      4.54 o
  -3   2   9       82.69       75.45      3.01 o
  -2   2   9      201.14      187.87      5.86 o
  -1   2   9       77.59       77.01      3.15 o
   0   2   9     3044.20     3042.34     60.20 o
   1   2   9       76.94       76.55      3.02 o
   2   2   9      203.14      196.17      5.63 o
   3   2   9       82.82       77.00      3.40 o
   4   2   9      107.98       99.51      5.58 o
   5   2   9       87.42       85.44      4.97 o
   6   2   9      112.55      123.74      9.66 o
   7   2   9       18.96       21.56      4.54 o
   8   2   9        9.02        7.94      8.49 o
  -8   3   9        3.70        0.11      5.71 o
  -7   3   9        0.02       -2.84      2.84 o
  -6   3   9       46.41       34.19      5.17 o
  -5   3   9      267.34      303.90     18.76 o
  -4   3   9      124.42      118.78      5.29 o
  -3   3   9      211.36      218.52      5.12 o
  -2   3   9       27.49       21.91      1.75 o
  -1   3   9      531.45      536.31     10.57 o
   0   3   9      272.08      278.41      6.88 o
   1   3   9      529.41      523.29     10.74 o
   2   3   9       27.89       24.71      2.47 o
   3   3   9      212.28      212.24      6.85 o
   4   3   9      124.88      121.84      4.36 o
   5   3   9      266.99      285.26     17.36 o
   6   3   9       45.96       45.83      3.82 o
   7   3   9        0.02       -2.15      2.15 o
   8   3   9        3.69        3.58      4.40 o
  -8   4   9        2.38       -2.26     11.11 o
  -7   4   9       30.70       22.38      6.20 o
  -6   4   9      327.11      334.53     33.49 o
  -5   4   9       20.52       20.33      2.41 o
  -4   4   9      212.34      230.12     11.65 o
  -3   4   9        6.12       11.30      3.21 o
  -2   4   9       97.43       94.97      3.82 o
  -1   4   9      130.98      132.35      4.67 o
   0   4   9      431.90      395.50     10.54 o
   1   4   9      129.74      130.00      4.34 o
   2   4   9       96.36       99.63      3.62 o
   3   4   9        5.92        7.85      2.39 o
   4   4   9      211.77      216.52     10.55 o
   5   4   9       20.60       17.55      2.15 o
   6   4   9      327.07      368.38     28.52 o
   7   4   9       30.68       21.42      4.38 o
   8   4   9        2.41        6.21      4.01 o
  -8   5   9        2.44       -3.08      4.31 o
  -7   5   9        0.72       -1.26      3.41 o
  -6   5   9       25.85       31.89      6.49 o
  -5   5   9      126.18      111.93     11.26 o
  -4   5   9       19.39       16.83      2.58 o
  -3   5   9       88.60       96.60      4.02 o
  -2   5   9       62.84       60.59      2.59 o
  -1   5   9      847.58      868.88     13.42 o
   0   5   9       56.93       61.25      3.22 o
   1   5   9      844.88      861.39     14.39 o
   2   5   9       63.35       59.89      2.45 o
   3   5   9       87.11       88.40      3.79 o
   4   5   9       19.46       18.00      2.93 o
   5   5   9      125.48      112.61      8.15 o
   6   5   9       26.01       25.98      4.15 o
   7   5   9        0.73        0.48      3.07 o
   8   5   9        2.39        7.89      2.99 o
  -7   6   9       21.11       15.54      5.36 o
  -6   6   9        1.12        4.09      3.50 o
  -5   6   9       24.23       20.77      5.88 o
  -4   6   9        1.43        5.44      3.84 o
  -3   6   9       42.98       41.89      3.18 o
  -2   6   9       82.96       82.39      4.40 o
  -1   6   9      103.72      111.53      4.35 o
   0   6   9      289.57      267.23      9.20 o
   1   6   9      104.52      115.21      5.60 o
   2   6   9       82.47       79.69      3.63 o
   3   6   9       42.95       37.67      3.33 o
   4   6   9        1.54        0.54      3.07 o
   5   6   9       24.00       25.23      2.91 o
   6   6   9        1.09        5.26      1.96 o
   7   6   9       21.22       21.28      4.49 o
  -7   7   9        2.13        0.27      4.06 o
  -6   7   9       30.36       24.43      5.14 o
  -5   7   9       76.87       90.48     14.03 o
  -4   7   9      161.39      154.87     12.26 o
  -3   7   9       16.71       21.46      3.02 o
  -2   7   9      138.36      139.86      8.91 o
  -1   7   9       49.86       46.85      4.27 o
   0   7   9      101.18      111.27      5.84 o
   1   7   9       50.21       46.16      3.66 o
   2   7   9      137.94      151.64      9.17 o
   3   7   9       16.83       16.36      2.00 o
   4   7   9      161.23      172.82     12.53 o
   5   7   9       77.20       78.87      9.13 o
   6   7   9       30.40       17.71      4.84 o
   7   7   9        2.17        2.07      3.50 o
  -6   8   9        9.93        9.35      3.39 o
  -5   8   9       16.22       13.80      3.57 o
  -4   8   9       10.92        8.96      4.88 o
  -3   8   9      123.08      148.48     11.83 o
  -2   8   9       71.10       70.67      5.88 o
  -1   8   9       48.29       32.60      4.88 o
   0   8   9      205.59      208.09     14.21 o
   1   8   9       48.54       33.10      4.86 o
   2   8   9       71.32       72.84      5.87 o
   3   8   9      123.26      121.62      8.43 o
   4   8   9       10.83       11.31      2.43 o
   5   8   9       16.16       18.09      3.08 o
   6   8   9        9.90       10.26      3.68 o
  -6   9   9       29.19       30.63      6.79 o
  -5   9   9       14.34       18.77      6.07 o
  -4   9   9       30.77       28.58      6.71 o
  -3   9   9       12.86       16.06      4.11 o
  -2   9   9        3.70        2.62      4.84 o
  -1   9   9       16.20       10.77      3.24 o
   0   9   9       21.21       20.24      2.70 o
   1   9   9       16.24       20.23      2.91 o
   2   9   9        3.78       -1.41      2.19 o
   3   9   9       12.82       12.24      3.72 o
   4   9   9       30.98       25.52      4.66 o
   5   9   9       14.21       19.04      3.69 o
   6   9   9       29.13       26.69      5.10 o
  -5  10   9       31.82       38.92     10.65 o
  -4  10   9       17.90       20.76      4.70 o
  -3  10   9       10.96       11.15      3.61 o
  -2  10   9       30.03       22.58      3.82 o
  -1  10   9        0.42        0.68      3.56 o
   0  10   9       26.00       23.21      4.92 o
   1  10   9        0.42       -0.94      2.61 o
   2  10   9       29.98       30.76      4.79 o
   3  10   9       10.92       11.77      3.96 o
   4  10   9       17.74       16.54      4.07 o
   5  10   9       31.84       36.54      5.95 o
  -4  11   9        4.44        4.56      4.62 o
  -3  11   9       13.36       10.03      4.52 o
  -2  11   9        5.11       11.56      3.80 o
  -1  11   9       23.87       33.27      5.11 o
   0  11   9       28.64       33.38      4.76 o
   1  11   9       23.94       27.36      4.31 o
   2  11   9        5.09       14.96      4.02 o
   3  11   9       13.49       10.48      4.11 o
   4  11   9        4.41        3.31      4.40 o
  -2  12   9        7.10       10.16      8.35 o
  -1  12   9       12.70       26.07      5.75 o
   0  12   9       13.39       16.45      3.65 o
   1  12   9       12.68        8.90      3.74 o
   2  12   9        7.17       10.95      4.05 o
   0   0  10      137.02      130.62      6.15 o
   1   0  10      576.71      529.88     10.31 o
   2   0  10      523.55      545.93     13.99 o
   3   0  10       25.97       32.06      2.00 o
   4   0  10        0.26        4.42      2.24 o
   5   0  10      110.73      118.51      8.88 o
   6   0  10       11.96       14.81      3.97 o
   7   0  10        0.13        1.86      2.38 o
   8   0  10       54.10       61.62     13.56 o
  -8   1  10        7.15        1.71      3.30 o
  -7   1  10       33.50       29.60      8.31 o
  -6   1  10       13.45       11.59      2.20 o
  -5   1  10      289.03      329.57     22.01 o
  -4   1  10       48.35       54.22      3.46 o
  -3   1  10      107.98       99.50      3.49 o
  -2   1  10      379.59      359.22     10.08 o
  -1   1  10       62.58       63.71      2.67 o
   0   1  10      708.85      729.97     13.57 o
   1   1  10       62.49       67.78      3.06 o
   2   1  10      381.49      349.21      9.39 o
   3   1  10      108.41       91.05      3.70 o
   4   1  10       48.09       44.40      3.48 o
   5   1  10      288.36      327.44     20.56 o
   6   1  10       13.36       17.08      3.66 o
   7   1  10       33.80       20.31      5.08 o
   8   1  10        7.17        9.18      5.31 o
  -8   2  10       11.97       15.10      4.04 o
  -7   2  10        6.74        8.49      2.96 o
  -6   2  10      173.12      180.67     16.10 o
  -5   2  10      274.99      294.55     19.66 o
  -4   2  10      108.60      104.79      6.90 o
  -3   2  10      235.90      246.76      5.76 o
  -2   2  10      119.30      112.50      4.18 o
  -1   2  10      647.11      658.52     16.96 o
   0   2  10        0.02       -0.78      1.61 o
   1   2  10      647.75      666.38     15.75 o
   2   2  10      118.84      117.94      4.51 o
   3   2  10      234.25      233.17      5.15 o
   4   2  10      107.76      112.70      4.85 o
   5   2  10      275.66      311.10     18.55 o
   6   2  10      173.88      198.55     15.52 o
   7   2  10        6.70        4.33      3.39 o
   8   2  10       11.91       19.98      5.11 o
  -8   3  10        7.35        8.48      6.28 o
  -7   3  10       31.16       21.37      3.93 o
  -6   3  10      106.90      109.79     16.54 o
  -5   3  10      159.55      169.49     13.00 o
  -4   3  10        8.57        8.67      2.13 o
  -3   3  10      125.99      130.17      4.58 o
  -2   3  10      419.70      473.32     12.64 o
  -1   3  10      272.80      292.45      8.26 o
   0   3  10        1.97        4.16      2.22 o
   1   3  10      271.88      283.09      7.80 o
   2   3  10      419.38      474.64     12.25 o
   3   3  10      126.30      124.73      4.32 o
   4   3  10        8.58       10.92      2.38 o
   5   3  10      159.99      171.05     12.16 o
   6   3  10      107.15      112.47      9.16 o
   7   3  10       31.42       32.71      4.21 o
   8   3  10        7.34        9.79      4.22 o
  -8   4  10       53.28       55.84     14.52 o
  -7   4  10       24.29       27.56      6.70 o
  -6   4  10       42.92       40.00      5.02 o
  -5   4  10       30.79       22.02      2.39 o
  -4   4  10      243.31      259.08     13.21 o
  -3   4  10      292.95      324.31     10.68 o
  -2   4  10      306.04      323.38      7.51 o
  -1   4  10       84.36       79.37      4.30 o
   0   4  10      196.88      173.32      5.49 o
   1   4  10       84.42       93.20      4.33 o
   2   4  10      308.17      331.27      6.85 o
   3   4  10      292.76      317.12     10.68 o
   4   4  10      242.52      231.69     10.98 o
   5   4  10       30.82       21.55      3.79 o
   6   4  10       42.32       43.44      5.47 o
   7   4  10       24.22       21.40      5.47 o
   8   4  10       52.89       69.19     13.12 o
  -8   5  10        6.73        9.94      4.94 o
  -7   5  10       30.40       19.88     14.01 o
  -6   5  10       43.18       46.04      7.68 o
  -5   5  10       70.99       68.94      7.01 o
  -4   5  10       74.87       60.36      4.85 o
  -3   5  10      120.55      118.20      6.32 o
  -2   5  10      179.96      171.32      6.48 o
  -1   5  10      689.25      716.97     12.42 o
   0   5  10        1.70        0.80      2.15 o
   1   5  10      690.64      732.05     12.34 o
   2   5  10      180.29      176.87      6.73 o
   3   5  10      121.01      122.40      6.40 o
   4   5  10       75.12       64.83      4.97 o
   5   5  10       70.25       70.26      7.47 o
   6   5  10       43.16       35.12      4.24 o
   7   5  10       30.06       40.82      6.53 o
   8   5  10        6.75        4.01      3.54 o
  -7   6  10        2.41        6.54      4.22 o
  -6   6  10       12.33        9.93      3.46 o
  -5   6  10       77.51       70.63      7.60 o
  -4   6  10       67.67       78.04      6.91 o
  -3   6  10       44.08       61.34      4.43 o
  -2   6  10       34.16       33.86      4.10 o
  -1   6  10      231.43      215.24      8.82 o
   0   6  10       42.15       42.09      3.24 o
   1   6  10      231.64      213.26      8.99 o
   2   6  10       34.19       34.48      3.44 o
   3   6  10       43.57       50.93      3.92 o
   4   6  10       67.54       64.46      5.45 o
   5   6  10       77.18       79.77      7.42 o
   6   6  10       12.41       11.58      2.01 o
   7   6  10        2.41       -2.48      2.92 o
  -7   7  10        4.43       -2.60      4.53 o
  -6   7  10       11.18        6.12      4.37 o
  -5   7  10       11.05       14.36      3.87 o
  -4   7  10       20.82       26.67      3.42 o
  -3   7  10       92.79       85.40      6.57 o
  -2   7  10      139.19      134.15      9.65 o
  -1   7  10       42.71       44.11      3.40 o
   0   7  10       87.46       86.47      5.66 o
   1   7  10       42.77       52.05      3.99 o
   2   7  10      139.65      141.44     10.01 o
   3   7  10       92.63       95.37      7.68 o
   4   7  10       20.73       15.72      3.01 o
   5   7  10       11.19       11.60      2.51 o
   6   7  10       11.08        6.16      4.68 o
   7   7  10        4.42       -1.20      3.81 o
  -6   8  10        4.84        0.98      3.58 o
  -5   8  10       11.53        7.30      3.67 o
  -4   8  10       10.35       10.18      3.12 o
  -3   8  10       31.17       33.88      4.51 o
  -2   8  10        6.91       11.22      2.55 o
  -1   8  10      169.40      174.84     13.34 o
   0   8  10      122.15      145.87     10.52 o
   1   8  10      168.97      185.35     13.78 o
   2   8  10        6.94       11.28      2.04 o
   3   8  10       31.52       32.84      4.39 o
   4   8  10       10.33        8.15      2.85 o
   5   8  10       11.44       14.44      2.43 o
   6   8  10        4.83       10.88      3.20 o
  -6   9  10       12.73        7.96      7.96 o
  -5   9  10       15.81       13.88      5.47 o
  -4   9  10       40.28       49.15      8.20 o
  -3   9  10       12.05       11.66      2.69 o
  -2   9  10       65.60       74.52     10.71 o
  -1   9  10        7.50       11.67      3.42 o
   0   9  10      237.16      240.35     24.19 o
   1   9  10        7.50       10.06      3.95 o
   2   9  10       64.75       68.62      8.69 o
   3   9  10       12.17       11.62      3.09 o
   4   9  10       40.15       37.24      5.12 o
   5   9  10       15.66       14.20      3.41 o
   6   9  10       12.65       11.23      4.32 o
  -5  10  10       19.95       24.95      5.82 o
  -4  10  10        9.33        9.94      3.87 o
  -3  10  10        7.50       10.08      3.76 o
  -2  10  10        9.11        6.65      3.23 o
  -1  10  10       22.91       26.56      4.45 o
   0  10  10        0.28        3.85      5.32 o
   1  10  10       22.92       24.33      5.05 o
   2  10  10        9.02        6.82      3.55 o
   3  10  10        7.53        9.64      3.29 o
   4  10  10        9.45       12.81      3.18 o
   5  10  10       19.91       16.89      4.47 o
  -3  11  10       10.08       12.77      4.10 o
  -2  11  10        4.71        7.78      5.66 o
  -1  11  10        0.15        7.22      3.68 o
   0  11  10        0.33       -0.29      3.52 o
   1  11  10        0.14        2.18      3.76 o
   2  11  10        4.76        4.50      3.03 o
   3  11  10       10.07        7.79      4.17 o
  -1  12  10        2.23        3.59      2.95 o
   0  12  10        0.10       -3.91      4.34 o
   1  12  10        2.24        2.90      3.28 o
   1   0  11       73.39       64.35      2.74 o
   2   0  11      308.19      349.50      9.48 o
   3   0  11      960.33      973.64     19.78 o
   4   0  11      172.78      177.06      9.54 o
   5   0  11       13.89       16.45      3.60 o
   6   0  11        2.71        1.83      1.78 o
   7   0  11       73.63       59.40     17.34 o
   8   0  11       48.25       65.33     14.73 o
  -8   1  11       49.45       42.05     11.29 o
  -7   1  11       17.98       11.72      4.16 o
  -6   1  11       93.49      102.60     11.07 o
  -5   1  11       48.57       52.39      5.30 o
  -4   1  11       77.16       73.93      5.14 o
  -3   1  11      364.64      376.16      7.57 o
  -2   1  11      284.82      274.01      8.23 o
  -1   1  11      141.07      145.63      4.81 o
   0   1  11      620.45      687.03     17.03 o
   1   1  11      139.89      149.77      4.91 o
   2   1  11      284.84      275.40      7.89 o
   3   1  11      365.53      370.90      7.11 o
   4   1  11       76.43       70.71      4.96 o
   5   1  11       47.93       37.68      3.87 o
   6   1  11       93.30      103.71      8.61 o
   7   1  11       17.90       14.33      3.62 o
   8   1  11       48.87       30.07      9.19 o
  -8   2  11       10.41        2.67      3.55 o
  -7   2  11       26.79       26.66      4.57 o
  -6   2  11       17.61        9.99      4.47 o
  -5   2  11       18.88       15.49      1.94 o
  -4   2  11      283.50      272.14     14.68 o
  -3   2  11      128.22      123.58      5.02 o
  -2   2  11      181.07      162.70      5.38 o
  -1   2  11       60.11       63.48      4.40 o
   0   2  11       49.03       48.74      2.48 o
   1   2  11       60.22       64.14      3.06 o
   2   2  11      182.97      163.00      4.40 o
   3   2  11      128.68      112.40      5.00 o
   4   2  11      283.52      301.92     14.91 o
   5   2  11       19.15       12.96      2.68 o
   6   2  11       17.35       22.42      6.19 o
   7   2  11       26.61       22.59      3.93 o
   8   2  11       10.31       12.67      4.76 o
  -8   3  11       35.74       40.67      9.50 o
  -7   3  11        1.74        5.06      2.76 o
  -6   3  11       25.75       39.51      7.16 o
  -5   3  11      211.67      220.72     18.79 o
  -4   3  11      144.67      150.94      8.52 o
  -3   3  11       57.01       56.90      3.67 o
  -2   3  11      173.17      160.07      4.54 o
  -1   3  11      371.14      378.93      7.40 o
   0   3  11     1668.17     1738.61     42.13 o
   1   3  11      372.27      385.48      7.13 o
   2   3  11      173.61      165.22      4.47 o
   3   3  11       57.47       58.57      3.27 o
   4   3  11      145.12      131.97      6.42 o
   5   3  11      212.18      222.11     17.84 o
   6   3  11       25.54       27.02      3.35 o
   7   3  11        1.77        2.42      2.86 o
   8   3  11       35.61       39.24      8.15 o
  -8   4  11        8.69        1.52      4.77 o
  -7   4  11        3.32        9.82      8.62 o
  -6   4  11        7.51        5.57      2.14 o
  -5   4  11        3.38        3.14      1.70 o
  -4   4  11       42.54       43.55      3.34 o
  -3   4  11      106.40       96.16      5.44 o
  -2   4  11      997.80     1057.77     31.67 o
  -1   4  11      970.68     1040.06     16.67 o
   0   4  11       98.37      104.75      3.15 o
   1   4  11      970.05     1027.47     16.97 o
   2   4  11      997.80     1082.95     32.88 o
   3   4  11      106.84       97.68      5.14 o
   4   4  11       43.27       38.54      2.74 o
   5   4  11        3.36        6.63      2.90 o
   6   4  11        7.62       11.77      3.07 o
   7   4  11        3.32        4.80      2.43 o
   8   4  11        8.71        6.10      3.84 o
  -7   5  11       20.82       11.69      5.19 o
  -6   5  11       62.09       52.83      8.57 o
  -5   5  11      167.30      165.84     15.15 o
  -4   5  11       72.80       71.75      5.67 o
  -3   5  11       70.51       70.89      5.00 o
  -2   5  11      145.09      141.55      7.29 o
  -1   5  11      372.47      399.85     12.79 o
   0   5  11      238.36      212.48      8.60 o
   1   5  11      371.11      376.37     12.88 o
   2   5  11      146.10      132.01      6.70 o
   3   5  11       69.66       68.37      4.78 o
   4   5  11       72.72       74.15      5.69 o
   5   5  11      166.85      169.12     14.24 o
   6   5  11       61.91       57.60      6.73 o
   7   5  11       20.70       15.60      4.01 o
  -7   6  11        6.97        2.92      5.40 o
  -6   6  11       26.96       31.64      6.22 o
  -5   6  11       48.05       46.96     10.22 o
  -4   6  11      167.05      178.94     12.88 o
  -3   6  11        3.11        6.63      2.64 o
  -2   6  11      142.11      148.81      8.82 o
  -1   6  11       95.81       94.61      5.24 o
   0   6  11        8.74        8.96      2.51 o
   1   6  11       96.28       94.33      5.20 o
   2   6  11      142.10      171.65     10.32 o
   3   6  11        3.25        5.06      2.43 o
   4   6  11      166.36      158.11     11.74 o
   5   6  11       47.81       47.68      6.11 o
   6   6  11       26.86       19.06      4.15 o
   7   6  11        6.96        5.10      3.54 o
  -6   7  11       27.32       22.39      6.85 o
  -5   7  11       42.95       34.85      5.57 o
  -4   7  11        2.88        5.48      2.17 o
  -3   7  11       11.16       13.85      1.97 o
  -2   7  11       11.34       11.09      2.44 o
  -1   7  11       48.48       43.67      3.69 o
   0   7  11       57.92       48.47      4.76 o
   1   7  11       48.19       42.13      3.89 o
   2   7  11       11.54       11.08      1.86 o
   3   7  11       11.39       13.82      2.95 o
   4   7  11        2.73        6.12      2.15 o
   5   7  11       42.98       35.65      4.76 o
   6   7  11       27.18       24.93      5.03 o
   7   7  11        4.30       11.73      6.69 o
  -6   8  11        2.04        5.68      4.43 o
  -5   8  11       25.32       31.29      5.99 o
  -4   8  11       76.04       91.56     12.27 o
  -3   8  11       65.69       64.68      8.30 o
  -2   8  11       11.90       10.01      3.03 o
  -1   8  11        5.07        7.74      2.26 o
   0   8  11       13.15       12.24      2.57 o
   1   8  11        5.02       10.57      3.21 o
   2   8  11       11.86       10.27      2.54 o
   3   8  11       65.86       61.66      8.21 o
   4   8  11       76.19       87.44     10.65 o
   5   8  11       25.02       24.64      5.34 o
   6   8  11        1.98        6.77      3.15 o
  -5   9  11        8.55       18.16      4.46 o
  -4   9  11        8.40        5.34      4.17 o
  -3   9  11       11.24       15.63      3.40 o
  -2   9  11       34.75       27.36      4.68 o
  -1   9  11        5.63        6.08      3.37 o
   0   9  11        7.31        5.41      3.16 o
   1   9  11        5.55       11.49      3.96 o
   2   9  11       34.50       25.86      5.20 o
   3   9  11       11.21       11.01      3.71 o
   4   9  11        8.53        9.60      2.57 o
   5   9  11        8.57       11.45      2.98 o
  -4  10  11        4.17       20.51      6.23 o
  -3  10  11       18.62       13.92      5.56 o
  -2  10  11       28.76       34.87      5.91 o
  -1  10  11        3.82        4.24      3.00 o
   0  10  11       24.49       23.17      5.42 o
   1  10  11        3.88        7.39      3.44 o
   2  10  11       28.50       25.86      4.21 o
   3  10  11       18.57       15.71      3.83 o
   4  10  11        4.12        4.18      3.35 o
  -3  11  11       10.30       14.00      5.51 o
  -2  11  11       10.77        9.99      4.83 o
  -1  11  11       20.08       23.63      4.89 o
   0  11  11       29.13       23.59      5.96 o
   1  11  11       19.98       17.09      4.21 o
   2  11  11       10.74        7.58      4.66 o
   3  11  11       10.36       12.35      3.65 o
   0  12  11        7.20       -1.37      7.28 o
   0   0  12     3821.90     4186.89     97.48 o
   1   0  12       29.41       25.05      2.74 o
   2   0  12      119.28      113.86      3.97 o
   3   0  12      983.73     1044.11     32.11 o
   4   0  12        0.05       -0.68      2.77 o
   5   0  12        2.25        3.28      2.24 o
   6   0  12        9.32        6.51      2.62 o
   7   0  12       17.78       14.09      2.44 o
   8   0  12       59.84       51.05     11.69 o
  -8   1  12        6.63        6.10      5.03 o
  -7   1  12       30.72       30.91      5.89 o
  -6   1  12       51.04       51.26      5.58 o
  -5   1  12       61.67       62.79      6.35 o
  -4   1  12      224.45      235.46     13.19 o
  -3   1  12      249.91      254.69      9.12 o
  -2   1  12       44.21       39.95      3.16 o
  -1   1  12      428.49      446.13     12.54 o
   0   1  12        1.31        1.62      3.12 o
   1   1  12      427.32      438.24     11.25 o
   2   1  12       45.02       48.53      2.61 o
   3   1  12      250.56      261.99      8.70 o
   4   1  12      225.03      250.53     12.57 o
   5   1  12       61.05       57.06      5.18 o
   6   1  12       50.93       55.35      5.75 o
   7   1  12       30.75       29.56      4.25 o
   8   1  12        6.71        6.68      5.16 o
  -8   2  12        5.25        6.96      5.63 o
  -7   2  12       31.76       38.07      6.27 o
  -6   2  12       31.15       28.64      4.56 o
  -5   2  12      127.11      128.79     11.11 o
  -4   2  12      187.71      190.61     12.41 o
  -3   2  12      155.45      134.54      5.27 o
  -2   2  12       62.33       59.18      4.68 o
  -1   2  12       23.32       22.77      2.32 o
   0   2  12      721.08      734.28     12.40 o
   1   2  12       22.87       18.74      2.01 o
   2   2  12       63.05       64.40      2.99 o
   3   2  12      155.30      145.79      5.51 o
   4   2  12      186.70      217.11     13.82 o
   5   2  12      126.23      143.47     10.99 o
   6   2  12       30.90       29.39      4.77 o
   7   2  12       31.89       30.08      4.86 o
   8   2  12        5.32       14.94      4.72 o
  -8   3  12       39.51       59.80     15.35 o
  -7   3  12       12.45        8.90      2.79 o
  -6   3  12       67.78       71.96     10.94 o
  -5   3  12       23.83       20.83      2.95 o
  -4   3  12      276.29      297.86     18.99 o
  -3   3  12       27.39       32.31      3.58 o
  -2   3  12      175.03      177.85      7.03 o
  -1   3  12      164.54      172.67      5.02 o
   0   3  12      135.75      134.84      3.55 o
   1   3  12      164.86      175.91      4.33 o
   2   3  12      175.55      184.74      6.53 o
   3   3  12       27.20       31.99      2.36 o
   4   3  12      275.58      289.57     17.56 o
   5   3  12       23.60       12.13      3.00 o
   6   3  12       66.84       61.41      8.62 o
   7   3  12       12.48       12.39      2.56 o
   8   3  12       39.36       52.32     11.46 o
  -7   4  12        8.33       12.90      6.28 o
  -6   4  12       39.25       32.33      6.10 o
  -5   4  12      232.80      223.97     17.94 o
  -4   4  12       56.36       56.97      4.62 o
  -3   4  12      133.07      128.92      8.18 o
  -2   4  12      384.46      436.45     20.22 o
  -1   4  12       24.53       25.74      2.72 o
   0   4  12        4.67       10.01      1.74 o
   1   4  12       24.36       23.01      3.21 o
   2   4  12      385.09      412.65     19.18 o
   3   4  12      133.32      132.12      7.67 o
   4   4  12       56.43       52.45      4.35 o
   5   4  12      232.82      232.97     16.84 o
   6   4  12       39.11       37.40      9.84 o
   7   4  12        8.28       11.92      3.57 o
  -7   5  12        4.16        8.04      5.85 o
  -6   5  12       15.17        8.16      3.94 o
  -5   5  12       58.07       65.10      6.21 o
  -4   5  12      304.75      331.39     25.10 o
  -3   5  12       87.20       80.69      5.91 o
  -2   5  12        7.35        5.63      1.81 o
  -1   5  12      626.75      663.68     30.25 o
   0   5  12      100.95       93.31      5.28 o
   1   5  12      625.31      659.96     29.95 o
   2   5  12        7.15        8.89      1.82 o
   3   5  12       87.86       81.23      6.03 o
   4   5  12      305.10      316.45     22.06 o
   5   5  12       58.12       60.57      5.49 o
   6   5  12       15.47       13.87      2.82 o
   7   5  12        4.21        1.84      3.28 o
  -7   6  12        4.40       15.06      4.88 o
  -6   6  12       11.26        6.59      6.90 o
  -5   6  12       13.23        7.08      3.45 o
  -4   6  12       72.65       54.83      5.28 o
  -3   6  12       25.56       23.45      3.73 o
  -2   6  12       42.34       39.37      4.86 o
  -1   6  12        1.39        1.19      2.32 o
   0   6  12      219.54      209.89     12.24 o
   1   6  12        1.32        0.29      2.19 o
   2   6  12       42.58       39.74      3.63 o
   3   6  12       25.19       26.71      2.81 o
   4   6  12       73.31       74.50      7.04 o
   5   6  12       13.27       19.01      2.83 o
   6   6  12       11.33        7.36      2.51 o
   7   6  12        4.45        5.10      3.46 o
  -6   7  12        2.38       -4.79      4.79 o
  -5   7  12        0.55        0.66      2.57 o
  -4   7  12        9.45        6.64      4.72 o
  -3   7  12       30.80       24.47      3.26 o
  -2   7  12       14.77       17.42      3.10 o
  -1   7  12       77.33       77.62      6.25 o
   0   7  12       13.47       19.52      2.69 o
   1   7  12       77.31       73.71      5.96 o
   2   7  12       14.51       10.12      2.50 o
   3   7  12       30.70       29.02      4.39 o
   4   7  12        9.37       11.13      3.22 o
   5   7  12        0.57       -0.75      2.72 o
   6   7  12        2.34       -1.79      5.11 o
  -6   8  12        2.53        8.78      7.67 o
  -5   8  12        0.10        4.05      4.30 o
  -4   8  12       20.09       24.00      4.18 o
  -3   8  12       67.19       70.26      8.21 o
  -2   8  12       43.87       41.46      5.46 o
  -1   8  12       46.39       38.84      4.80 o
   0   8  12      162.93      168.41     12.33 o
   1   8  12       45.92       46.47      4.82 o
   2   8  12       43.11       40.69      4.35 o
   3   8  12       67.30       66.34      7.94 o
   4   8  12       20.16       15.07      3.53 o
   5   8  12        0.11        0.21      2.63 o
   6   8  12        2.49        2.86      3.46 o
  -5   9  12       16.80       22.59      5.44 o
  -4   9  12       11.74       15.63      4.66 o
  -3   9  12        6.37       14.71      3.69 o
  -2   9  12       41.57       40.04      6.55 o
  -1   9  12       34.47       33.55      4.87 o
   0   9  12        6.63        2.98      2.33 o
   1   9  12       34.60       41.77      6.30 o
   2   9  12       41.50       44.57      7.74 o
   3   9  12        6.27        7.61      4.01 o
   4   9  12       11.78        7.58      3.16 o
   5   9  12       16.90       14.04      3.83 o
  -4  10  12        2.97        4.87      4.49 o
  -3  10  12       12.93       11.94      5.23 o
  -2  10  12        3.34        1.95      3.96 o
  -1  10  12        3.10        3.17      3.35 o
   0  10  12       47.29       43.20      9.53 o
   1  10  12        3.11        1.60      3.55 o
   2  10  12        3.36        5.44      2.99 o
   3  10  12       13.03       18.45      6.03 o
   4  10  12        2.95        1.22      3.06 o
  -2  11  12       12.53       22.53      6.10 o
  -1  11  12        0.12        4.39      5.13 o
   0  11  12        1.35        0.90      4.11 o
   1  11  12        0.12        2.68      3.30 o
   2  11  12       12.63       18.35      4.43 o
   1   0  13        4.28        6.47      2.48 o
   2   0  13      131.93      129.15      5.99 o
   3   0  13      108.92      100.38      5.33 o
   4   0  13      577.56      611.67     43.73 o
   5   0  13      105.26      110.83      9.20 o
   6   0  13      172.12      193.70     27.24 o
   7   0  13       54.45       65.41     12.91 o
   8   0  13       11.95       13.27      4.67 o
  -8   1  13        0.81       10.89      8.08 o
  -7   1  13       51.26       47.79      9.28 o
  -6   1  13       13.41       13.41      4.03 o
  -5   1  13      345.01      402.76     34.55 o
  -4   1  13      134.18      138.31      9.70 o
  -3   1  13      378.19      402.92     19.73 o
  -2   1  13       39.40       34.20      2.87 o
  -1   1  13      214.35      186.95      5.72 o
   0   1  13      194.91      189.41      4.93 o
   1   1  13      213.72      193.43      6.78 o
   2   1  13       38.90       31.50      2.72 o
   3   1  13      376.36      398.91     18.06 o
   4   1  13      134.80      132.49      8.89 o
   5   1  13      345.60      396.66     33.11 o
   6   1  13       13.36       11.77      2.44 o
   7   1  13       51.35       47.33      7.77 o
   8   1  13        0.81        4.60      4.99 o
  -7   2  13        4.20        6.41      2.61 o
  -6   2  13       48.40       44.75      5.96 o
  -5   2  13       17.75       19.38      3.58 o
  -4   2  13       89.01       96.59      8.32 o
  -3   2  13       82.73       90.27      5.16 o
  -2   2  13       38.13       37.53      2.50 o
  -1   2  13      305.70      309.60     10.09 o
   0   2  13       77.59       88.22      4.17 o
   1   2  13      304.43      292.36      9.77 o
   2   2  13       37.72       31.19      2.71 o
   3   2  13       82.88       91.05      4.69 o
   4   2  13       89.21       94.57      7.42 o
   5   2  13       17.57       15.54      4.18 o
   6   2  13       47.86       49.48      6.38 o
   7   2  13        4.21        7.49      4.17 o
  -7   3  13        3.83        1.78      3.13 o
  -6   3  13       16.23       13.11      2.81 o
  -5   3  13       52.07       48.25      7.35 o
  -4   3  13       95.90      112.06      8.42 o
  -3   3  13      107.27      109.09      7.12 o
  -2   3  13      501.75      519.96     25.25 o
  -1   3  13        6.79       11.21      3.42 o
   0   3  13      322.46      336.17     10.98 o
   1   3  13        6.85        9.68      2.67 o
   2   3  13      499.12      519.91     23.99 o
   3   3  13      107.01      111.95      7.22 o
   4   3  13       95.64      111.68      8.70 o
   5   3  13       52.45       58.47      6.12 o
   6   3  13       16.16       11.46      2.79 o
   7   3  13        3.76        7.84      4.58 o
  -7   4  13        0.14       -4.45      6.21 o
  -6   4  13       39.04       26.66      5.11 o
  -5   4  13       64.18       47.78      6.29 o
  -4   4  13       10.04        9.54      2.90 o
  -3   4  13      109.71      114.24      8.39 o
  -2   4  13      120.47      131.48      7.18 o
  -1   4  13      548.59      574.13     26.72 o
   0   4  13       33.82       33.54      3.60 o
   1   4  13      546.18      588.36     26.96 o
   2   4  13      120.44      121.87      6.66 o
   3   4  13      108.99      112.83      7.57 o
   4   4  13       10.01       10.75      2.33 o
   5   4  13       63.99       61.08      6.45 o
   6   4  13       39.01       32.26      5.94 o
   7   4  13        0.14       -1.23      3.98 o
  -7   5  13        6.44       10.38      5.05 o
  -6   5  13        5.26        7.98      6.19 o
  -5   5  13       19.06       12.76      3.24 o
  -4   5  13       59.99       60.86      5.53 o
  -3   5  13       80.12       80.55      7.04 o
  -2   5  13      221.45      214.53     12.74 o
  -1   5  13      127.05      109.71      7.21 o
   0   5  13      319.19      343.89     19.52 o
   1   5  13      126.82      114.05      6.99 o
   2   5  13      222.35      223.41     13.64 o
   3   5  13       80.50       86.24      6.78 o
   4   5  13       60.74       58.27      5.50 o
   5   5  13       19.03       21.97      3.77 o
   6   5  13        5.23        4.74      2.90 o
   7   5  13        6.45        8.36      3.90 o
  -6   6  13       20.82       26.84      7.22 o
  -5   6  13        1.43        6.04      2.26 o
  -4   6  13       54.01       55.35      7.17 o
  -3   6  13       27.56       28.77      5.10 o
  -2   6  13       19.49       19.92      2.61 o
  -1   6  13      244.03      249.78     17.42 o
   0   6  13        1.61        2.57      2.61 o
   1   6  13      245.30      241.78     16.69 o
   2   6  13       19.40       16.44      2.73 o
   3   6  13       27.64       26.95      3.08 o
   4   6  13       54.18       62.85      8.48 o
   5   6  13        1.48        7.50      2.99 o
   6   6  13       20.91       32.25      6.12 o
  -6   7  13        0.94        0.17      3.00 o
  -5   7  13       22.35       20.53      4.26 o
  -4   7  13        9.44       10.20      3.40 o
  -3   7  13       55.82       57.66      7.37 o
  -2   7  13       29.15       18.91      4.29 o
  -1   7  13        6.98       14.11      3.74 o
   0   7  13       67.53       75.57      6.16 o
   1   7  13        7.04        4.86      2.86 o
   2   7  13       28.88       25.48      3.85 o
   3   7  13       56.22       63.45      8.18 o
   4   7  13        9.37        9.74      2.19 o
   5   7  13       22.02       19.14      3.62 o
   6   7  13        0.93       -0.95      3.91 o
  -5   8  13        4.53        5.60      4.26 o
  -4   8  13       10.81       16.73      3.67 o
  -3   8  13        6.24        5.17      3.05 o
  -2   8  13       15.52       12.80      3.28 o
  -1   8  13       21.37       19.51      3.15 o
   0   8  13       12.58       14.87      3.75 o
   1   8  13       21.37       19.51      3.34 o
   2   8  13       15.73        6.19      2.69 o
   3   8  13        6.24        8.86      3.51 o
   4   8  13       10.76       17.05      4.24 o
   5   8  13        4.54        5.23      3.94 o
  -4   9  13        3.68        2.87      3.35 o
  -3   9  13       12.54       15.33      3.74 o
  -2   9  13       55.99       54.12      7.30 o
  -1   9  13        4.97        0.64      3.60 o
   0   9  13        7.81        7.51      3.01 o
   1   9  13        4.95       14.40      5.01 o
   2   9  13       55.83       59.31      7.77 o
   3   9  13       12.67        9.71      3.38 o
   4   9  13        3.72        7.18      2.90 o
  -3  10  13        7.78        4.28      4.87 o
  -2  10  13        3.82        6.47      3.19 o
  -1  10  13       24.65       32.03      6.00 o
   0  10  13        1.00        4.04      3.19 o
   1  10  13       24.57       26.51      5.01 o
   2  10  13        3.87        7.26      4.50 o
   3  10  13        7.79        9.40      3.73 o
  -1  11  13        3.08        6.26      4.00 o
   0  11  13       14.43       25.88      5.04 o
   1  11  13        3.09        1.35      2.44 o
   2  11  13        7.95       31.82     22.09 o
   0   0  14      419.28      408.32     18.39 o
   1   0  14        1.09        4.45      1.92 o
   2   0  14      117.90       95.31      5.14 o
   3   0  14       59.81       55.03      5.00 o
   4   0  14      239.41      237.02     18.20 o
   5   0  14      105.42      100.58      8.29 o
   6   0  14        4.48        7.21      4.50 o
   7   0  14        0.13       -0.26      6.37 o
  -7   1  14        5.99        9.24      4.35 o
  -6   1  14       26.30       25.43      4.21 o
  -5   1  14       39.60       34.91      4.40 o
  -4   1  14      105.89       98.46      7.96 o
  -3   1  14      146.87      145.92      8.98 o
  -2   1  14      245.57      250.51     12.52 o
  -1   1  14      417.23      432.59     14.90 o
   0   1  14       63.92       69.73      3.67 o
   1   1  14      417.42      422.07     13.75 o
   2   1  14      246.79      252.11     12.21 o
   3   1  14      146.38      144.88      8.64 o
   4   1  14      105.99      107.44      9.87 o
   5   1  14       39.32       41.47      4.74 o
   6   1  14       26.40       30.82      4.89 o
   7   1  14        6.03        6.40      7.04 o
  -7   2  14       47.11       43.08      9.75 o
  -6   2  14        6.35        3.50      2.11 o
  -5   2  14      163.00      175.47     17.72 o
  -4   2  14        6.97        5.41      2.05 o
  -3   2  14      364.05      403.17     24.15 o
  -2   2  14      409.62      424.25     20.78 o
  -1   2  14      161.98      157.81      5.90 o
   0   2  14       12.44       11.82      2.80 o
   1   2  14      162.30      163.79      6.24 o
   2   2  14      409.11      414.50     19.17 o
   3   2  14      364.44      397.04     21.79 o
   4   2  14        6.79        9.88      2.42 o
   5   2  14      162.80      169.66     15.47 o
   6   2  14        6.29        9.94      2.56 o
   7   2  14       47.33       55.72     11.52 o
  -7   3  14        2.77       -0.33      8.08 o
  -6   3  14      148.83      171.23     28.38 o
  -5   3  14        5.46        8.74      2.82 o
  -4   3  14      102.10      105.70      8.40 o
  -3   3  14      212.10      233.31     16.71 o
  -2   3  14       69.54       69.68      4.67 o
  -1   3  14        6.61       10.03      3.34 o
   0   3  14        0.93        1.02      2.45 o
   1   3  14        6.78       13.18      2.79 o
   2   3  14       69.61       68.33      5.14 o
   3   3  14      211.25      227.35     15.81 o
   4   3  14      102.11      100.23      7.25 o
   5   3  14        5.51        7.51      2.23 o
   6   3  14      148.51      166.98     22.53 o
   7   3  14        2.79        0.65      4.51 o
  -7   4  14       47.78       57.56     14.67 o
  -6   4  14       11.37       16.54      3.61 o
  -5   4  14       18.95       15.28      2.73 o
  -4   4  14       38.50       37.01      3.89 o
  -3   4  14       39.01       33.76      3.51 o
  -2   4  14       98.52       99.70      6.58 o
  -1   4  14       43.54       41.16      5.57 o
   0   4  14       58.21       38.77      3.82 o
   1   4  14       43.30       44.76      3.54 o
   2   4  14       98.93      104.20      6.48 o
   3   4  14       39.65       34.39      3.75 o
   4   4  14       38.17       38.58      3.84 o
   5   4  14       19.08       21.80      3.05 o
   6   4  14       11.41       13.42      4.17 o
   7   4  14       47.85       54.26      9.72 o
  -6   5  14       30.06       26.35      7.65 o
  -5   5  14        1.63        0.95      2.96 o
  -4   5  14        2.72        6.04      2.90 o
  -3   5  14       17.75       12.18      2.09 o
  -2   5  14       12.77        8.45      2.04 o
  -1   5  14      184.86      190.44     13.94 o
   0   5  14        4.17        3.03      2.79 o
   1   5  14      183.89      186.50     13.17 o
   2   5  14       12.98       15.49      2.22 o
   3   5  14       17.85       17.68      2.74 o
   4   5  14        2.80        5.21      2.77 o
   5   5  14        1.59        4.48      2.35 o
   6   5  14       30.28       33.17      7.36 o
  -6   6  14        1.56       -2.45      6.38 o
  -5   6  14       10.87       15.97      3.09 o
  -4   6  14        2.33        1.29      2.85 o
  -3   6  14       22.33       23.82      3.02 o
  -2   6  14      199.75      208.21     15.70 o
  -1   6  14       93.01       99.37      8.30 o
   0   6  14       47.71       57.50      5.03 o
   1   6  14       92.84       85.93      6.90 o
   2   6  14      199.84      205.86     14.90 o
   3   6  14       22.23       26.21      3.01 o
   4   6  14        2.40        1.95      3.53 o
   5   6  14       10.79       14.53      4.04 o
   6   6  14        1.56        4.12      4.60 o
  -6   7  14        3.81        3.78      6.35 o
  -5   7  14        1.74        3.33      4.79 o
  -4   7  14        1.47        8.01      3.41 o
  -3   7  14       78.88       88.15     10.83 o
  -2   7  14       21.96       24.39      6.20 o
  -1   7  14      189.21      198.34     17.56 o
   0   7  14        1.48        2.01      1.97 o
   1   7  14      189.15      202.72     17.82 o
   2   7  14       22.01       16.44      4.26 o
   3   7  14       78.91       94.16     11.33 o
   4   7  14        1.52        4.56      1.84 o
   5   7  14        1.69        2.36      3.53 o
   6   7  14        3.78        3.38      3.60 o
  -5   8  14        6.96        9.62      3.84 o
  -4   8  14       10.22       13.94      3.96 o
  -3   8  14        8.26       10.80      5.63 o
  -2   8  14       90.30      106.79     12.31 o
  -1   8  14        4.95        8.70      3.13 o
   0   8  14       55.09       49.70      6.42 o
   1   8  14        4.98        4.27      4.02 o
   2   8  14       89.94      100.39     12.63 o
   3   8  14        8.35        8.22      2.67 o
   4   8  14       10.28       10.33      3.13 o
   5   8  14        6.99       11.36      3.60 o
  -4   9  14        0.57        0.54      4.43 o
  -3   9  14       21.01       19.76      4.88 o
  -2   9  14       17.51       16.66      3.49 o
  -1   9  14        5.53       10.65      3.38 o
   0   9  14       10.92       11.70      3.02 o
   1   9  14        5.44        4.93      3.10 o
   2   9  14       17.52       19.20      5.05 o
   3   9  14       21.15       34.30      6.63 o
   4   9  14        0.59        5.42      4.42 o
  -3  10  14        8.50       14.39      3.88 o
  -2  10  14        0.33       -0.14      3.77 o
  -1  10  14        6.19        9.19      3.19 o
   0  10  14        0.91        5.42      3.22 o
   1  10  14        6.16        6.95      3.67 o
   2  10  14        0.30        2.05      3.25 o
   3  10  14        8.53        6.10      3.32 o
   1   0  15        3.20        2.46      2.19 o
   2   0  15      402.17      385.37     23.04 o
   3   0  15       15.89       13.66      2.73 o
   4   0  15        9.15        8.46      2.32 o
   5   0  15       28.35       35.71      5.80 o
   6   0  15      109.36      125.60     17.70 o
   7   0  15       16.75       23.88      5.91 o
  -7   1  15       35.45       49.36     10.11 o
  -6   1  15       23.76       19.86      6.22 o
  -5   1  15       19.06       18.50      3.32 o
  -4   1  15       99.72       96.29      8.12 o
  -3   1  15       92.47       98.25      7.11 o
  -2   1  15       61.88       60.93      5.29 o
  -1   1  15       11.76       10.84      1.75 o
   0   1  15       81.65       87.38      4.82 o
   1   1  15       11.74       15.06      4.43 o
   2   1  15       61.97       64.59      4.62 o
   3   1  15       92.28       87.88      6.45 o
   4   1  15       98.72       95.45      7.88 o
   5   1  15       18.95       27.55      4.66 o
   6   1  15       24.02       17.63      4.98 o
   7   1  15       35.58       43.82      8.58 o
  -7   2  15        8.05        9.58      4.85 o
  -6   2  15       85.46       98.03     14.01 o
  -5   2  15       10.87       10.21      4.71 o
  -4   2  15        4.92        6.46      2.25 o
  -3   2  15      237.47      240.69     18.15 o
  -2   2  15      181.82      180.65     11.46 o
  -1   2  15      423.10      454.13     21.31 o
   0   2  15       50.15       52.30      4.03 o
   1   2  15      423.22      426.35     20.13 o
   2   2  15      181.81      176.27     10.60 o
   3   2  15      237.41      234.59     15.83 o
   4   2  15        4.91        5.42      3.07 o
   5   2  15       11.10       11.25      2.97 o
   6   2  15       85.33       79.75     11.08 o
   7   2  15        8.14        7.41      5.18 o
  -7   3  15        7.12       16.71      8.01 o
  -6   3  15        6.29       11.41      5.07 o
  -5   3  15        3.22        3.29      3.32 o
  -4   3  15       29.66       31.45      3.86 o
  -3   3  15      178.69      192.53     14.60 o
  -2   3  15      250.90      242.50     17.50 o
  -1   3  15       55.78       56.42      4.11 o
   0   3  15       41.61       38.07      3.44 o
   1   3  15       55.66       65.47      4.57 o
   2   3  15      251.69      256.76     17.70 o
   3   3  15      179.13      185.45     13.51 o
   4   3  15       29.97       29.92      3.27 o
   5   3  15        3.32        2.79      4.12 o
   6   3  15        6.37       12.43      3.88 o
   7   3  15        7.08       10.25      3.69 o
  -6   4  15        6.39        8.85      5.54 o
  -5   4  15        7.63        8.96      3.43 o
  -4   4  15       67.39       68.58      6.70 o
  -3   4  15        8.39       10.15      3.56 o
  -2   4  15       36.88       31.79      3.99 o
  -1   4  15       56.52       65.22      5.40 o
   0   4  15      111.86      131.04      9.76 o
   1   4  15       55.62       67.08      6.02 o
   2   4  15       36.97       37.81      5.02 o
   3   4  15        8.48       13.01      2.50 o
   4   4  15       67.68       74.92      6.94 o
   5   4  15        7.63        3.75      2.84 o
   6   4  15        6.44        7.84      4.05 o
  -6   5  15        4.92       12.05      6.67 o
  -5   5  15        4.82        4.20      3.40 o
  -4   5  15       49.80       41.81      5.23 o
  -3   5  15       36.02       33.21      3.87 o
  -2   5  15      312.77      342.78     26.94 o
  -1   5  15       46.17       59.94      5.12 o
   0   5  15       48.27       38.44      4.04 o
   1   5  15       45.80       45.75      4.17 o
   2   5  15      312.82      366.70     27.13 o
   3   5  15       35.84       33.66      3.91 o
   4   5  15       49.36       42.27      5.01 o
   5   5  15        4.80       10.42      4.78 o
   6   5  15        4.96        1.84      4.78 o
  -6   6  15        7.81       15.95      8.10 o
  -5   6  15       30.10       26.65      5.75 o
  -4   6  15       28.52       24.56      6.25 o
  -3   6  15       42.17       35.67      4.98 o
  -2   6  15       21.69       23.11      3.90 o
  -1   6  15       76.88       84.09      6.64 o
   0   6  15        1.64        1.27      2.85 o
   1   6  15       76.59       77.39      6.57 o
   2   6  15       21.96       15.42      2.31 o
   3   6  15       42.42       41.35      5.55 o
   4   6  15       28.46       27.72      4.40 o
   5   6  15       30.05       23.70      4.94 o
   6   6  15        7.85        9.01      4.78 o
  -5   7  15       25.46       16.37      5.52 o
  -4   7  15       17.57       16.18      3.40 o
  -3   7  15       85.43       86.99      9.92 o
  -2   7  15       14.38       12.59      2.79 o
  -1   7  15        0.02       -0.73      2.87 o
   0   7  15        0.34        2.46      4.16 o
   1   7  15        0.01        6.51      3.85 o
   2   7  15       14.34       16.85      3.18 o
   3   7  15       85.48       90.13     10.44 o
   4   7  15       17.65       23.71      3.81 o
   5   7  15       25.49       23.98      6.79 o
  -4   8  15        4.66       10.29      5.52 o
  -3   8  15        2.92        2.38      4.69 o
  -2   8  15       17.59       15.01      4.07 o
  -1   8  15       23.11       25.60      4.14 o
   0   8  15        6.22        8.33      5.10 o
   1   8  15       23.01       17.24      4.61 o
   2   8  15       17.52       13.87      4.00 o
   3   8  15        3.00        3.99      2.90 o
   4   8  15        4.72       10.32      8.32 o
  -3   9  15        4.24        4.39      3.90 o
  -2   9  15        8.16        7.29      6.12 o
  -1   9  15        0.70       -1.01      4.03 o
   0   9  15       11.77       11.67      4.37 o
   1   9  15        0.70        3.01      2.76 o
   2   9  15        8.10        4.80      3.72 o
   3   9  15        4.26        5.23      3.87 o
  -2  10  15       10.79       11.20      4.89 o
  -1  10  15        3.02        9.98      3.98 o
   0  10  15       23.04       16.33      5.20 o
   1  10  15        3.05        8.13      5.75 o
   2  10  15       10.70        8.33      3.95 o
   0   0  16       78.15       72.92      6.75 o
   1   0  16      251.87      253.50     14.59 o
   2   0  16       62.37       63.32      5.02 o
   3   0  16      262.38      258.14     18.83 o
   4   0  16       53.09       57.08      6.51 o
   5   0  16        0.87        1.30      3.30 o
   6   0  16        2.95        6.53      3.60 o
   7   0  16        2.49       11.96      4.44 o
  -7   1  16       19.52       23.36      6.84 o
  -6   1  16        0.59        3.49      2.41 o
  -5   1  16       27.34       27.97      4.81 o
  -4   1  16       67.60       64.70      6.83 o
  -3   1  16      115.35       93.44      6.99 o
  -2   1  16      172.50      182.47     12.75 o
  -1   1  16      111.04      108.72      6.73 o
   0   1  16      159.30      170.88     10.07 o
   1   1  16      111.36      113.30      6.91 o
   2   1  16      172.58      158.19     11.92 o
   3   1  16      115.77      108.49      8.18 o
   4   1  16       66.96       66.95      7.14 o
   5   1  16       27.09       23.13      5.64 o
   6   1  16        0.58        3.39      5.38 o
   7   1  16       19.50       20.05     11.37 o
  -7   2  16        2.62        8.99     10.43 o
  -6   2  16        5.89       11.33      3.82 o
  -5   2  16        4.82       13.98      3.63 o
  -4   2  16        4.45        5.27      2.93 o
  -3   2  16      116.91      131.26     10.22 o
  -2   2  16        6.98        8.86      3.35 o
  -1   2  16       22.83       34.48      3.20 o
   0   2  16        8.10       10.30      3.67 o
   1   2  16       22.79       31.10      3.13 o
   2   2  16        7.14        6.32      1.85 o
   3   2  16      116.33      138.46      9.77 o
   4   2  16        4.26       13.13      3.62 o
   5   2  16        4.91       15.50      4.28 o
   6   2  16        5.91        9.69      2.91 o
   7   2  16        2.64        7.54      3.64 o
  -6   3  16       15.94        8.82      3.43 o
  -5   3  16       20.05       26.53      5.34 o
  -4   3  16       24.40       18.26      5.06 o
  -3   3  16       12.99       14.29      3.36 o
  -2   3  16       22.40       16.19      2.43 o
  -1   3  16      247.45      230.33     16.01 o
   0   3  16        6.25       11.23      2.67 o
   1   3  16      246.78      238.76     16.62 o
   2   3  16       22.62       19.46      2.98 o
   3   3  16       12.91       14.50      2.34 o
   4   3  16       24.48       21.28      3.89 o
   5   3  16       20.30       18.17      3.50 o
   6   3  16       16.02       11.86      3.66 o
  -6   4  16       24.43       25.79      5.76 o
  -5   4  16       13.36       17.60      5.01 o
  -4   4  16      124.63      135.44     15.64 o
  -3   4  16        5.72        4.43      2.05 o
  -2   4  16      104.14      107.07      7.97 o
  -1   4  16       97.57       78.13      6.34 o
   0   4  16       90.19       84.28      6.63 o
   1   4  16       97.57       89.32      6.95 o
   2   4  16      104.01      116.03      8.66 o
   3   4  16        5.70        8.14      2.42 o
   4   4  16      124.78      151.46     17.12 o
   5   4  16       13.34       14.17      3.76 o
   6   4  16       24.52       27.68      9.60 o
  -6   5  16        5.98       10.72      4.51 o
  -5   5  16       55.95       44.80      7.94 o
  -4   5  16        0.85        4.68      3.74 o
  -3   5  16        2.85        1.21      1.90 o
  -2   5  16       74.49       66.95      6.43 o
  -1   5  16      161.30      187.61     14.15 o
   0   5  16       41.27       45.53      4.24 o
   1   5  16      161.42      174.67     12.65 o
   2   5  16       74.21       71.61      6.34 o
   3   5  16        2.93        6.48      4.02 o
   4   5  16        0.84        4.39      2.89 o
   5   5  16       55.91       58.49     10.13 o
   6   5  16        5.94       10.29      5.58 o
  -5   6  16        6.61        6.04      3.96 o
  -4   6  16        0.29        6.14      2.33 o
  -3   6  16       21.44       17.34      3.55 o
  -2   6  16       17.30       18.91      3.82 o
  -1   6  16       27.28       20.96      3.72 o
   0   6  16        2.41        4.13      2.74 o
   1   6  16       27.34       24.93      3.84 o
   2   6  16       17.21       17.12      3.15 o
   3   6  16       21.22       36.33      4.68 o
   4   6  16        0.27       -0.84      2.82 o
   5   6  16        6.55        8.54      4.36 o
  -5   7  16        6.98        5.30      5.81 o
  -4   7  16       55.67       51.10      9.48 o
  -3   7  16        0.87       -0.69      4.16 o
  -2   7  16        8.72       11.69      2.74 o
  -1   7  16        4.19        6.78      3.07 o
   0   7  16       10.81       16.66      3.27 o
   1   7  16        4.20        8.05      2.66 o
   2   7  16        8.76        9.34      4.77 o
   3   7  16        0.88       -0.35      3.22 o
   4   7  16       55.98       63.00     10.51 o
   5   7  16        6.91        7.52      4.16 o
  -4   8  16        1.19        0.30      5.87 o
  -3   8  16       40.10       43.10      7.59 o
  -2   8  16        0.61       -4.32      4.32 o
  -1   8  16       16.95       17.02      4.12 o
   0   8  16        3.31        0.08      3.02 o
   1   8  16       17.06       24.46      5.63 o
   2   8  16        0.62        1.24      2.86 o
   3   8  16       40.25       53.74      9.13 o
   4   8  16        1.18        7.35      2.91 o
  -3   9  16        4.71        1.55      3.36 o
  -2   9  16       27.55       31.19      8.14 o
  -1   9  16        3.44       13.26      3.66 o
   0   9  16       23.08       18.67      3.72 o
   1   9  16        3.40        3.89      4.61 o
   2   9  16       27.32       25.79      4.63 o
   3   9  16        4.74        7.08      5.39 o
   0  10  16        1.00        6.28      9.10 o
   1   0  17        2.08        1.52      2.65 o
   2   0  17        2.87        6.71      2.80 o
   3   0  17       83.06       74.78      6.30 o
   4   0  17       17.40       19.11      3.62 o
   5   0  17        5.97        6.32      2.90 o
   6   0  17        4.09       12.98      4.10 o
  -6   1  17       23.25       22.63      5.67 o
  -5   1  17       10.07       13.73      5.01 o
  -4   1  17       38.38       36.59      6.74 o
  -3   1  17       66.39       69.43      7.56 o
  -2   1  17        8.18        8.73      3.12 o
  -1   1  17       65.63       61.09      5.06 o
   0   1  17       19.69       17.50      2.59 o
   1   1  17       65.75       59.90      5.51 o
   2   1  17        8.18        7.76      3.12 o
   3   1  17       66.16       77.68      7.20 o
   4   1  17       38.01       34.59      6.50 o
   5   1  17       10.08       15.53      6.43 o
   6   1  17       23.20       26.90      5.30 o
  -6   2  17        3.99        4.28      3.72 o
  -5   2  17       24.18       23.69      4.20 o
  -4   2  17       36.81       27.18      4.89 o
  -3   2  17        8.07        4.13      3.90 o
  -2   2  17       26.30       23.16      3.09 o
  -1   2  17       65.40       64.17      5.51 o
   0   2  17       55.43       57.38      5.78 o
   1   2  17       65.04       69.09      5.70 o
   2   2  17       26.11       25.49      3.69 o
   3   2  17        8.12        3.83      3.30 o
   4   2  17       36.54       31.71      4.71 o
   5   2  17       24.20       26.07      4.02 o
   6   2  17        3.96        6.47      4.33 o
  -6   3  17        5.59        9.87      4.38 o
  -5   3  17        5.02        8.40      2.37 o
  -4   3  17       34.23       36.32      5.58 o
  -3   3  17       17.95        9.04      3.83 o
  -2   3  17        8.08       12.50      3.73 o
  -1   3  17      144.01      152.78     10.80 o
   0   3  17        7.34        5.41      2.49 o
   1   3  17      143.05      153.48     11.21 o
   2   3  17        7.97       13.02      3.87 o
   3   3  17       17.82       14.83      2.55 o
   4   3  17       34.26       37.57      4.42 o
   5   3  17        4.96        9.06      3.19 o
   6   3  17        5.58        4.29      3.73 o
  -6   4  17        7.62       14.33      9.06 o
  -5   4  17        9.43        7.38      3.56 o
  -4   4  17       18.08       15.66      4.03 o
  -3   4  17       11.79       12.77      2.53 o
  -2   4  17      116.13      119.88     10.68 o
  -1   4  17       96.38       96.43      8.05 o
   0   4  17      131.72      150.48     11.02 o
   1   4  17       95.95       89.72      7.01 o
   2   4  17      115.90       95.38      8.53 o
   3   4  17       11.89        8.08      3.50 o
   4   4  17       18.41       17.79      4.12 o
   5   4  17        9.39       10.29      4.13 o
   6   4  17        7.62        5.69      4.74 o
  -5   5  17        3.70       10.63      4.05 o
  -4   5  17       15.01       14.14      5.47 o
  -3   5  17       38.02       32.10      5.11 o
  -2   5  17        6.04        2.43      2.89 o
  -1   5  17       55.24       63.04      8.53 o
   0   5  17       50.74       45.78      4.71 o
   1   5  17       55.69       58.83      7.86 o
   2   5  17        6.13        4.96      3.10 o
   3   5  17       38.27       36.12      6.23 o
   4   5  17       15.07       20.59      3.69 o
   5   5  17        3.71        6.99      4.37 o
  -5   6  17       15.83       21.05      5.58 o
  -4   6  17       23.96       15.13      3.83 o
  -3   6  17        7.76       10.07      3.80 o
  -2   6  17       20.72       22.77      3.54 o
  -1   6  17       29.59       25.45      4.92 o
   0   6  17        2.21        3.33      2.86 o
   1   6  17       29.58       27.80      3.98 o
   2   6  17       20.86       17.26      4.62 o
   3   6  17        7.64        6.85      3.07 o
   4   6  17       24.13       28.00      5.60 o
   5   6  17       15.92       19.65      4.56 o
  -4   7  17        4.74        8.93      4.11 o
  -3   7  17       18.59       22.88      4.80 o
  -2   7  17       11.48       14.69      3.37 o
  -1   7  17        4.30        4.19      3.82 o
   0   7  17        5.47        8.87      2.49 o
   1   7  17        4.38        2.47      2.32 o
   2   7  17       11.35       14.32      2.75 o
   3   7  17       18.61       19.31      4.14 o
   4   7  17        4.71        6.15      3.73 o
  -3   8  17       13.80       10.41      3.83 o
  -2   8  17       11.08       15.09      4.70 o
  -1   8  17        7.97        8.45      5.06 o
   0   8  17        2.64        9.29      3.34 o
   1   8  17        7.94       12.67      3.59 o
   2   8  17       11.08       10.80      3.89 o
   3   8  17       13.85       12.57      4.50 o
  -2   9  17       11.26       12.11      5.33 o
  -1   9  17        4.72        1.18      3.73 o
   0   9  17        0.33        7.79      3.85 o
   1   9  17        4.74        0.41      4.84 o
   2   9  17       11.29       12.98      4.42 o
   0   0  18      174.49      207.45     21.16 o
   1   0  18      117.19      133.12      9.95 o
   2   0  18       95.58       88.59      8.07 o
   3   0  18       91.77       88.33     10.63 o
   4   0  18        0.65        2.53      3.47 o
   5   0  18        0.22        7.24      3.76 o
   6   0  18        0.11       -3.74      3.74 o
  -6   1  18        7.43        8.07      6.31 o
  -5   1  18        4.46       10.23      3.95 o
  -4   1  18       10.29       12.13      3.18 o
  -3   1  18       71.51       76.55      9.48 o
  -2   1  18       22.00       20.04      3.48 o
  -1   1  18       53.75       57.04      5.11 o
   0   1  18       43.02       38.90      4.20 o
   1   1  18       53.85       63.83      5.47 o
   2   1  18       22.32       33.21      4.47 o
   3   1  18       71.98       63.31      8.10 o
   4   1  18       10.46        6.62      3.59 o
   5   1  18        4.48        4.53      3.22 o
   6   1  18        7.46        6.20      2.71 o
  -6   2  18       21.93       17.28      7.67 o
  -5   2  18       11.85       11.50      3.98 o
  -4   2  18       18.76       17.87     11.79 o
  -3   2  18       13.52       10.40      3.79 o
  -2   2  18       33.50       46.43      4.85 o
  -1   2  18       21.05       20.50      3.92 o
   0   2  18       26.76       21.41      3.12 o
   1   2  18       20.92       23.24      3.82 o
   2   2  18       33.75       37.75      4.17 o
   3   2  18       13.62       11.54      3.77 o
   4   2  18       18.78       18.69      4.48 o
   5   2  18       11.79       21.19      4.91 o
   6   2  18       21.92       19.58      4.52 o
  -5   3  18       27.37       24.33      6.13 o
  -4   3  18        8.26        6.78      3.74 o
  -3   3  18        0.65        1.31      2.33 o
  -2   3  18       48.03       41.95      7.30 o
  -1   3  18       13.52       10.80      2.26 o
   0   3  18       18.11       19.68      2.93 o
   1   3  18       13.51       15.49      3.54 o
   2   3  18       48.18       53.40      7.07 o
   3   3  18        0.63        5.33      4.68 o
   4   3  18        8.23        7.86      3.31 o
   5   3  18       27.36       24.14      4.47 o
  -5   4  18        2.20        6.60      4.24 o
  -4   4  18       16.53       12.22      4.32 o
  -3   4  18       18.59       14.25      4.56 o
  -2   4  18        0.07        2.65      2.90 o
  -1   4  18       28.20       29.63      4.83 o
   0   4  18        5.73        8.17      3.24 o
   1   4  18       28.24       22.46      5.02 o
   2   4  18        0.08        0.04      3.43 o
   3   4  18       18.65       19.26      3.97 o
   4   4  18       16.54       11.46      2.85 o
   5   4  18        2.27        5.02      3.30 o
  -5   5  18       14.94       18.00      6.06 o
  -4   5  18        7.40        7.95      3.58 o
  -3   5  18        5.03        6.70      2.77 o
  -2   5  18       22.62       17.31      3.19 o
  -1   5  18       22.52       11.34      3.46 o
   0   5  18        3.84        8.54      2.87 o
   1   5  18       22.35       23.25      3.74 o
   2   5  18       22.71       27.17      4.00 o
   3   5  18        4.93        9.75      3.22 o
   4   5  18        7.45        9.36      5.72 o
   5   5  18       15.01       10.99      3.55 o
  -4   6  18        0.18        3.55      4.35 o
  -3   6  18       46.36       43.81      7.96 o
  -2   6  18        9.96        6.88      4.36 o
  -1   6  18        9.27       10.72      3.15 o
   0   6  18       13.13        9.00      2.94 o
   1   6  18        9.19       12.62      3.22 o
   2   6  18       10.12        5.77      3.53 o
   3   6  18       46.56       56.56      9.36 o
   4   6  18        0.16        6.96      3.69 o
  -3   7  18       10.86       10.64      3.75 o
  -2   7  18       19.53       29.16      8.75 o
  -1   7  18       21.49       31.18      5.88 o
   0   7  18       75.45       73.59     12.43 o
   1   7  18       21.58       24.62      4.83 o
   2   7  18       19.65       25.25      4.52 o
   3   7  18       10.81       12.30      2.79 o
  -2   8  18       36.14       35.09      6.93 o
  -1   8  18       27.05       34.32      5.84 o
   0   8  18        9.39       10.06      4.33 o
   1   8  18       27.07       28.53      5.60 o
   2   8  18       36.03       30.21      5.66 o
   1   0  19        0.18        2.14      4.03 o
   2   0  19        1.19       10.33      3.28 o
   3   0  19       36.35       17.18      5.08 o
   4   0  19        0.26       11.19      4.26 o
   5   0  19       15.62       22.80      6.67 o
  -5   1  19       11.35       17.33      4.27 o
  -4   1  19       13.96       16.15      4.38 o
  -3   1  19        7.01        4.45      3.58 o
  -2   1  19       17.79       12.48      2.70 o
  -1   1  19       12.27        8.04      2.31 o
   0   1  19       59.24       56.04      6.04 o
   1   1  19       12.19       11.86      3.10 o
   2   1  19       17.65       14.29      4.38 o
   3   1  19        6.85        5.08      3.12 o
   4   1  19       14.00       12.36      4.12 o
   5   1  19       11.53       18.35      4.18 o
  -5   2  19        7.70       15.51      4.33 o
  -4   2  19        7.39        5.89      3.55 o
  -3   2  19       22.66       14.33      3.47 o
  -2   2  19       23.30       19.18      3.02 o
  -1   2  19      101.35       84.33     10.27 o
   0   2  19        3.02        0.49      2.85 o
   1   2  19      101.80       99.59     12.63 o
   2   2  19       23.49       15.92      3.09 o
   3   2  19       22.81       11.96      3.11 o
   4   2  19        7.42        7.81      3.46 o
   5   2  19        7.66        7.72      3.76 o
  -5   3  19        8.69        8.51      3.32 o
  -4   3  19       12.70       11.85      4.15 o
  -3   3  19       19.99       17.15      3.24 o
  -2   3  19       22.29       18.84      3.37 o
  -1   3  19        1.91        6.28      3.61 o
   0   3  19       22.97       33.88      4.81 o
   1   3  19        1.92        4.24      2.80 o
   2   3  19       22.53       29.26      6.82 o
   3   3  19       20.15       12.76      3.88 o
   4   3  19       12.82       17.63      7.08 o
   5   3  19        8.63       11.83      4.47 o
  -5   4  19        8.91        9.44      4.07 o
  -4   4  19        2.13        0.88      4.32 o
  -3   4  19        3.12        5.82      3.61 o
  -2   4  19       50.51       51.36      6.85 o
  -1   4  19        0.16        6.86      3.48 o
   0   4  19       10.63       12.79      2.96 o
   1   4  19        0.18        3.62      3.62 o
   2   4  19       50.63       52.57      7.04 o
   3   4  19        3.09        1.14      3.61 o
   4   4  19        2.15        7.65      3.72 o
   5   4  19        8.98        2.98      7.42 o
  -4   5  19        2.66        3.36      4.31 o
  -3   5  19        9.72       12.83      3.56 o
  -2   5  19       43.78       48.84      7.37 o
  -1   5  19        4.98        9.89      4.44 o
   0   5  19        0.17        5.56      4.61 o
   1   5  19        4.99        5.31      3.02 o
   2   5  19       43.98       40.30      6.38 o
   3   5  19        9.82       11.60      3.79 o
   4   5  19        2.72        5.23      3.65 o
  -3   6  19       20.52       23.72      4.76 o
  -2   6  19        8.46        7.63      5.15 o
  -1   6  19       32.63       42.34      7.19 o
   0   6  19       44.31       56.63      8.78 o
   1   6  19       32.70       26.75      6.93 o
   2   6  19        8.52        3.37      3.14 o
   3   6  19       20.52       24.55      4.50 o
  -2   7  19       16.00       14.93      3.93 o
  -1   7  19       18.83       18.64      5.60 o
   0   7  19        8.56        9.41     10.11 o
   1   7  19       18.86       18.33      4.62 o
   2   7  19       15.91       25.67      4.77 o
  -1   8  19       10.13       12.17      5.86 o
   0   8  19        0.70        0.62      5.76 o
   1   8  19       10.12       15.02     11.21 o
   0   0  20        0.75       -6.45      6.45 o
   1   0  20        1.56        1.97      3.39 o
   2   0  20        1.14        0.32      2.82 o
   3   0  20        0.11        1.34      2.79 o
   4   0  20       74.07       97.51     19.98 o
   5   0  20       13.63       16.57      6.50 o
  -5   1  20        6.57       12.85      4.95 o
  -4   1  20        2.01        3.44      3.24 o
  -3   1  20       33.09       23.51      6.19 o
  -2   1  20       14.93       11.03      2.59 o
  -1   1  20       24.94       28.74      4.64 o
   0   1  20        2.27        3.23      2.32 o
   1   1  20       25.11       29.33      3.67 o
   2   1  20       14.88       11.12      5.30 o
   3   1  20       33.23       27.67      5.05 o
   4   1  20        2.03        2.59      4.70 o
   5   1  20        6.55       12.36      4.27 o
  -5   2  20        3.16        7.91      4.03 o
  -4   2  20        0.84        6.05      5.06 o
  -3   2  20        8.64        4.80      3.14 o
  -2   2  20       29.57       28.21      4.31 o
  -1   2  20        0.49        1.72      3.22 o
   0   2  20       47.98       46.70      5.97 o
   1   2  20        0.47        6.85      3.21 o
   2   2  20       29.70       25.78      5.91 o
   3   2  20        8.63        8.44      2.53 o
   4   2  20        0.88        5.72      3.43 o
   5   2  20        3.24        3.62      6.36 o
  -4   3  20       19.55       21.62      6.65 o
  -3   3  20        4.50        6.58      4.66 o
  -2   3  20       19.19       20.96      7.20 o
  -1   3  20        3.13        8.55      3.58 o
   0   3  20       30.01       23.50      3.74 o
   1   3  20        3.14        4.36      2.67 o
   2   3  20       19.38       21.90      4.79 o
   3   3  20        4.43        1.54      4.45 o
   4   3  20       19.47       20.45      4.60 o
  -4   4  20        3.55        2.97      6.59 o
  -3   4  20        1.60        0.47      2.39 o
  -2   4  20        9.36        5.99      3.02 o
  -1   4  20       10.74       10.60      4.68 o
   0   4  20        1.87        0.06      3.37 o
   1   4  20       10.69        9.24      3.28 o
   2   4  20        9.39        5.73      3.82 o
   3   4  20        1.67        9.55      2.87 o
   4   4  20        3.54        4.96      3.52 o
  -3   5  20        0.10        3.01      4.14 o
  -2   5  20        1.32        5.04      3.78 o
  -1   5  20        5.23        5.89      3.29 o
   0   5  20       12.35        7.48      3.24 o
   1   5  20        5.15        6.50      4.57 o
   2   5  20        1.30        0.80      3.24 o
   3   5  20        0.10        3.89      3.78 o
  -3   6  20        7.10       -4.06     15.63 o
  -2   6  20        6.45        0.82      4.69 o
  -1   6  20       15.99       15.04      3.72 o
   0   6  20       10.92       18.72      5.95 o
   1   6  20       15.97       10.01      4.01 o
   2   6  20        6.46       10.55      3.49 o
  -1   7  20       17.27       22.01      5.01 o
   0   7  20        7.94       10.25      3.36 o
   1   7  20       17.41       21.62      4.85 o
   1   0  21        0.04       -1.11      3.59 o
   2   0  21       13.28        9.75      3.98 o
   3   0  21        3.84       15.33      5.04 o
   4   0  21        0.19        0.68      5.03 o
  -4   1  21       22.28       30.65      6.14 o
  -3   1  21        3.46        7.08      2.38 o
  -2   1  21        4.69        3.50      2.36 o
  -1   1  21       16.63       23.25      3.75 o
   0   1  21       61.31       44.30      7.42 o
   1   1  21       16.65       16.24      5.04 o
   2   1  21        4.73        2.67      3.32 o
   3   1  21        3.44       12.22      4.15 o
   4   1  21       22.23       16.43      8.64 o
  -4   2  21       13.87       12.84      5.29 o
  -3   2  21        9.73       10.68      4.78 o
  -2   2  21        9.86       12.24      2.99 o
  -1   2  21        0.82        3.59      3.50 o
   0   2  21        0.14        5.82      2.64 o
   1   2  21        0.84        2.99      4.56 o
   2   2  21        9.91        8.60      2.93 o
   3   2  21        9.68       13.76      4.12 o
   4   2  21       13.76       10.48      4.40 o
  -4   3  21        1.60       -1.89     16.00 o
  -3   3  21        3.26        5.43      4.42 o
  -2   3  21        8.84       10.08      3.18 o
  -1   3  21       15.74       14.70      3.64 o
   0   3  21       13.36       12.60      4.91 o
   1   3  21       15.51       13.51      3.78 o
   2   3  21        8.83        8.13      3.13 o
   3   3  21        3.34        3.35      4.35 o
   4   3  21        1.64       19.21     16.27 o
  -3   4  21       12.95       11.21      4.85 o
  -2   4  21        0.88       -1.81      3.35 o
  -1   4  21       15.02       13.61      3.89 o
   0   4  21       47.81       49.87      8.59 o
   1   4  21       14.90       12.81      4.18 o
   2   4  21        0.93       -3.25      3.68 o
   3   4  21       12.89       13.11      5.98 o
  -2   5  21       21.38       13.32      4.07 o
  -1   5  21       24.35       30.17      5.61 o
   0   5  21       29.49       28.33      6.39 o
   1   5  21       24.36       24.00      4.60 o
   2   5  21       21.32       15.30      3.83 o
  -1   6  21       10.39        8.75      3.80 o
   0   6  21       42.89       39.10      7.89 o
   1   6  21       10.44       10.37      3.82 o
   0   0  22       35.77       24.00      6.86 o
   1   0  22       65.26       45.79     12.43 o
   2   0  22        0.72        4.62      4.11 o
   3   0  22        4.10        8.78      6.37 o
  -3   1  22       17.03       16.47      5.03 o
  -2   1  22       10.09        8.86      3.43 o
  -1   1  22        0.79       -2.50      3.33 o
   0   1  22       17.21       17.31      3.45 o
   1   1  22        0.76        2.68      2.73 o
   2   1  22       10.13        8.58      4.39 o
   3   1  22       16.96       18.79      7.21 o
  -3   2  22        0.20       -2.88      5.10 o
  -2   2  22       11.12       19.88      3.90 o
  -1   2  22        8.44       13.61      3.38 o
   0   2  22       12.20       11.98      3.45 o
   1   2  22        8.27       10.50      3.56 o
   2   2  22       11.16       18.59      4.17 o
   3   2  22        0.21        5.75      3.73 o
  -2   3  22        5.65        8.11      6.62 o
  -1   3  22        5.28        3.07      3.73 o
   0   3  22        7.19       12.62      3.41 o
   1   3  22        5.33        4.65      2.89 o
   2   3  22        5.63        8.25      3.36 o
  -2   4  22        4.68        9.10      3.82 o
  -1   4  22       29.71       25.93      5.69 o
   0   4  22        2.34        0.08      3.78 o
   1   4  22       29.68       35.18      7.01 o
   2   4  22        4.72        7.25      4.21 o
   0   5  22        1.74        6.91      3.52 o
   1   0  23       13.77       18.03      4.60 o
   2   0  23        0.50        1.42      3.63 o
  -2   1  23        8.08       11.17      4.81 o
  -1   1  23       15.89       13.86      4.59 o
   0   1  23        1.79       -2.83      3.39 o
   1   1  23       15.97        9.25      3.29 o
   2   1  23        8.12       12.42      5.58 o
  -1   2  23        2.67        1.31      4.30 o
   0   2  23        9.87        6.89      2.50 o
   1   2  23        2.69        0.75      3.72 o
  -1   3  23       25.70       35.12      8.96 o
   0   3  23        3.00        3.63      3.90 o
   1   3  23       25.41       36.16      9.05 o
 
